# Supplementary material for: N-Benzyl­isatin
Source: Acta Crystallogr Sect E Struct Rep Online. 2012 Feb 17;68(Pt 3):o777. doi: 10.1107/S1600536812006575 (PMC3297848; doi:10.1107/S1600536812006575)
Supplement: Supplementary file 1 [file e-68-0o777-sup1.cif]

##############################################################################
#                                                                            #
# This CIF contains the data in a paper accepted for publication in          #
# Acta Crystallographica Section E. It conforms to the requirements of       #
# Notes for Authors for Acta Crystallographica Section E, and has been       #
# peer reviewed under the auspices of the IUCr Commission on Journals.       #
#                                                                            #
# Full details of the Crystallographic Information File format               #
# are given in the paper "The Crystallographic Information File (CIF):       #
# a New Standard Archive File for Crystallography" by S. R. Hall, F. H.      #
# Allen and I. D. Brown [Acta Cryst. (1991), A47, 655-685].                  #
#                                                                            #
# The current version of the core CIF dictionary is obtainable from          #
# ftp://ftp.iucr.org/pub/cif_core.dic.                                       #
#                                                                            #
# Software is freely available for graphical display of the structure(s)     #
# in this CIF. For information consult the CIF software page                 #
# http://www.iucr.org/resources/cif/software.                                #
#                                                                            #
# This file may be used for bona fide research purposes within the           #
# scientific community so long as proper attribution is given to the journal # 
# article from which it was obtained.                                        #
#                                                                            #
##############################################################################
data_global
_audit_creation_method     'WinGX routine CIF_UPDATE'
_audit_conform_dict_name     cif_core.dic
_audit_conform_dict_version     2.4
_journal_data_validation_number     ?
_journal_date_recd_electronic     2012-01-31
_journal_date_accepted     2012-02-14
_journal_name_full     'Acta Crystallographica, Section E'
_journal_year     2012
_journal_volume     68
_journal_issue      3
_journal_page_first     o777
_journal_page_last     o777
_journal_paper_category     QO
_journal_paper_doi     10.1107/S1600536812006575
_journal_coeditor_code     EZ2282
_publ_contact_author_name     'Schutte, M'
_publ_contact_author_address
;
Department of Chemistry
University of the Free State
PO Box 339
Bloemfontein 9300
South Africa
;
_publ_contact_author_email     schuttem@ufs.ac.za
_publ_contact_author_fax     '00(27)514446384'
_publ_contact_author_phone     '00(27)514017035'
_publ_section_title
;
<i>N</i>-Benzylisatin
;
loop_
    _publ_author_name
    _publ_author_footnote
    _publ_author_address
    'Schutte, M.' ?
;
Department of Chemistry
University of the Free State
PO Box 339
Bloemfontein 9300
South Africa
;
    'Visser, H.G.' ?
;
Department of Chemistry
University of the Free State
PO Box 339
Bloemfontein 9300
South Africa
;
    'Roodt, A.' ?
;
Department of Chemistry
University of the Free State
PO Box 339
Bloemfontein 9300
South Africa
;
    'Braband, H.' ?
;
Institute of Inorganic Chemistry
University of Zurich
Winterthurerestrasse 190
CH-8057 Zurich
Switzerland
;
data_I
_audit_creation_method     'WinGX routine CIF_UPDATE'
_chemical_name_systematic
;
1-benzylindoline-2,3-dione
;
_chemical_name_common
;
<i>N</i>-Benzylisatin
;
_chemical_formula_moiety     'C15 H11 N O2'
_chemical_formula_sum     'C15 H11 N O2'
_chemical_formula_iupac     'C15 H11 N O2'
_chemical_formula_weight     237.25
_space_group_crystal_system     monoclinic
_space_group_name_H-M_alt     'P 21'
_space_group_name_Hall     'P 2yb'
loop_
    _space_group_symop_operation_xyz
    'x, y, z'
    '-x, y+1/2, -z'
_cell_length_a     6.5766(5)
_cell_length_b     4.8877(4)
_cell_length_c     18.2211(13)
_cell_angle_alpha     90
_cell_angle_beta     98.316(7)
_cell_angle_gamma     90
_cell_volume     579.55(8)
_cell_formula_units_Z     2
_cell_measurement_reflns_used     972
_cell_measurement_theta_min     3.1241
_cell_measurement_theta_max     29.2364
_cell_measurement_temperature     183(2)
_exptl_crystal_description     plate
_exptl_crystal_colour     orange
_exptl_crystal_size_max     0.34
_exptl_crystal_size_mid     0.07
_exptl_crystal_size_min     0.02
_exptl_crystal_density_diffrn     1.36
_exptl_crystal_density_method     'not measured'
_exptl_crystal_F_000     248
_exptl_absorpt_coefficient_mu     0.091
_exptl_absorpt_correction_type     multi-scan
_exptl_absorpt_process_details
;
(CrysAlis PRO; Oxford Diffraction, 2007)
;
_exptl_absorpt_correction_T_min     0.881
_exptl_absorpt_correction_T_max     0.921
_exptl_special_details
;
CrysAlis Pro (Oxford Diffraction Ltd, 2007)
Empirical absorption correction using spherical harmonics,
implemented in SCALE3 ABSPACK scaling algorithm.
;
_diffrn_ambient_temperature     183(2)
_diffrn_radiation_type     MoK\a
_diffrn_radiation_wavelength     0.71073
_diffrn_radiation_monochromator     graphite
_diffrn_measurement_device_type     'Oxford Xcalibur Ruby CCD'
_diffrn_measurement_method     '\o oscillation scan'
_diffrn_detector_area_resol_mean     10.4498
_diffrn_reflns_number     5347
_diffrn_reflns_av_R_equivalents     0.0682
_diffrn_reflns_theta_min     3.13
_diffrn_reflns_theta_max     25.29
_diffrn_reflns_theta_full     25.29
_diffrn_measured_fraction_theta_max     0.998
_diffrn_measured_fraction_theta_full     0.998
_diffrn_reflns_limit_h_min     -7
_diffrn_reflns_limit_h_max     7
_diffrn_reflns_limit_k_min     -5
_diffrn_reflns_limit_k_max     5
_diffrn_reflns_limit_l_min     -21
_diffrn_reflns_limit_l_max     20
_refine_special_details
;
Refinement of <i>F</i>^2^ against ALL reflections. The weighted <i>R</i>-factor
<i>wR</i> and goodness of fit <i>S</i> are based on <i>F</i>^2^, conventional
<i>R</i>-factors <i>R</i> are based on <i>F</i>, with <i>F</i> set to zero for
negative <i>F</i>^2^. The threshold expression of <i>F</i>^2^ >
2\s(<i>F</i>^2^) is used only for calculating <i>R</i>-factors(gt) <i>etc</i>.
and is not relevant to the choice of reflections for refinement.
<i>R</i>-factors based on <i>F</i>^2^ are statistically about twice as large
as those based on <i>F</i>, and <i>R</i>- factors based on ALL data will be
even larger.
;
_reflns_number_total     2095
_reflns_number_gt     1264
_reflns_threshold_expression     I>2\s(I)
_refine_ls_structure_factor_coef     Fsqd
_refine_ls_matrix_type     full
_refine_ls_R_factor_all     0.1242
_refine_ls_R_factor_gt     0.0621
_refine_ls_wR_factor_ref     0.1282
_refine_ls_goodness_of_fit_ref     0.987
_refine_ls_restrained_S_all     0.986
_refine_ls_number_reflns     2095
_refine_ls_number_parameters     163
_refine_ls_number_restraints     1
_refine_ls_hydrogen_treatment     constr
_refine_ls_weighting_scheme     calc
_refine_ls_weighting_details
         'calc w=1/[\s^2^(Fo^2^)+(0.0406P)^2^+0.0000P] where P=(Fo^2^+2Fc^2^)/3'
_atom_sites_solution_hydrogens     geom
_atom_sites_solution_primary     direct
_atom_sites_solution_secondary     difmap
_refine_ls_shift/su_max     0.001
_refine_ls_shift/su_mean     0
_refine_diff_density_max     0.15
_refine_diff_density_min     -0.185
_refine_ls_extinction_method     none
loop_
    _atom_type_symbol
    _atom_type_description
    _atom_type_scat_dispersion_real
    _atom_type_scat_dispersion_imag
    _atom_type_scat_source
    C C 0.0033 0.0016 'International Tables Vol C Tables 4.2.6.8 and 6.1.1.4'
    H H 0 0 'International Tables Vol C Tables 4.2.6.8 and 6.1.1.4'
    N N 0.0061 0.0033 'International Tables Vol C Tables 4.2.6.8 and 6.1.1.4'
    O O 0.0106 0.006 'International Tables Vol C Tables 4.2.6.8 and 6.1.1.4'
_computing_data_collection     'CrysAlis PRO (Oxford Diffraction, 2007)'
_computing_cell_refinement     'CrysAlis PRO (Oxford Diffraction, 2007)'
_computing_data_reduction     'CrysAlis PRO (Oxford Diffraction, 2007)'
_computing_structure_solution     'SHELXS97 (Sheldrick, 2008)'
_computing_structure_refinement     'SHELXL97 (Sheldrick, 2008)'
_computing_molecular_graphics     'DIAMOND (Brandenburg & Putz, 2005)'
_computing_publication_material     'WinGX (Farrugia, 1999)'
loop_
    _atom_site_type_symbol
    _atom_site_label
    _atom_site_fract_x
    _atom_site_fract_y
    _atom_site_fract_z
    _atom_site_U_iso_or_equiv
    _atom_site_adp_type
    _atom_site_calc_flag
    _atom_site_refinement_flags
    _atom_site_occupancy
    _atom_site_disorder_assembly
    _atom_site_disorder_group
    C C8 0.7610(6) -0.1172(9) 0.7201(2) 0.0419(11) Uani d . 1 . .
    C C7 0.6174(6) 0.0052(8) 0.6537(2) 0.0398(10) Uani d . 1 . .
    C C6 0.7413(5) 0.2130(8) 0.6238(2) 0.0356(10) Uani d . 1 . .
    C C5 0.6944(5) 0.3865(8) 0.5635(2) 0.0396(10) Uani d . 1 . .
    H H5 0.5629 0.3827 0.534 0.048 Uiso calc R 1 . .
    C C4 0.8453(6) 0.5654(8) 0.5477(2) 0.0406(11) Uani d . 1 . .
    H H4 0.8183 0.6855 0.5065 0.049 Uiso calc R 1 . .
    C C3 1.0351(6) 0.5702(8) 0.5917(2) 0.0395(10) Uani d . 1 . .
    H H3 1.1357 0.6967 0.5804 0.047 Uiso calc R 1 . .
    C C2 1.0833(6) 0.3952(8) 0.6520(2) 0.0371(10) Uani d . 1 . .
    H H2 1.2146 0.3986 0.6815 0.045 Uiso calc R 1 . .
    C C1 0.9315(5) 0.2159(9) 0.6670(2) 0.0339(10) Uani d . 1 . .
    C C9 1.1290(5) -0.0424(8) 0.7759(2) 0.0395(10) Uani d . 1 . .
    H H9A 1.2449 -0.0664 0.7473 0.047 Uiso calc R 1 . .
    H H9B 1.1091 -0.2179 0.8011 0.047 Uiso calc R 1 . .
    C C10 1.1851(6) 0.1760(8) 0.8340(2) 0.0358(10) Uani d . 1 . .
    C C11 1.3769(6) 0.2963(9) 0.8421(2) 0.0456(11) Uani d . 1 . .
    H H11 1.4729 0.2444 0.8104 0.055 Uiso calc R 1 . .
    C C12 1.4297(7) 0.4925(10) 0.8963(3) 0.0543(13) Uani d . 1 . .
    H H12 1.5617 0.575 0.9013 0.065 Uiso calc R 1 . .
    C C13 1.2940(8) 0.5685(9) 0.9425(2) 0.0561(13) Uani d . 1 . .
    H H13 1.3316 0.7019 0.9799 0.067 Uiso calc R 1 . .
    C C14 1.1016(7) 0.4498(10) 0.9345(2) 0.0550(12) Uani d . 1 . .
    H H14 1.0056 0.5023 0.9661 0.066 Uiso calc R 1 . .
    C C15 1.0489(6) 0.2540(8) 0.8801(2) 0.0451(11) Uani d . 1 . .
    H H15 0.9164 0.1727 0.8747 0.054 Uiso calc R 1 . .
    N N1 0.9447(4) 0.0189(6) 0.72476(17) 0.0355(9) Uani d . 1 . .
    O O1 0.7208(4) -0.2996(6) 0.76148(16) 0.0584(9) Uani d . 1 . .
    O O2 0.4417(4) -0.0659(6) 0.63438(16) 0.0561(9) Uani d . 1 . .
loop_
    _atom_site_aniso_label
    _atom_site_aniso_U_11
    _atom_site_aniso_U_22
    _atom_site_aniso_U_33
    _atom_site_aniso_U_12
    _atom_site_aniso_U_13
    _atom_site_aniso_U_23
    C8 0.052(3) 0.036(3) 0.040(3) 0.004(2) 0.013(2) -0.007(2)
    C7 0.039(2) 0.040(3) 0.042(3) 0.000(2) 0.012(2) -0.012(2)
    C6 0.038(2) 0.035(2) 0.032(3) 0.006(2) -0.0002(19) -0.005(2)
    C5 0.034(2) 0.044(3) 0.039(3) 0.001(2) -0.0022(18) -0.009(2)
    C4 0.051(3) 0.036(3) 0.033(3) 0.000(2) 0.000(2) -0.001(2)
    C3 0.054(3) 0.028(2) 0.038(3) -0.001(2) 0.013(2) -0.007(2)
    C2 0.046(2) 0.035(2) 0.031(2) 0.004(2) 0.0050(18) -0.003(2)
    C1 0.040(2) 0.034(2) 0.029(2) 0.001(2) 0.0087(19) -0.008(2)
    C9 0.045(2) 0.038(2) 0.034(2) 0.006(2) 0.0028(18) -0.001(2)
    C10 0.045(2) 0.032(2) 0.028(3) 0.006(2) -0.0017(19) 0.007(2)
    C11 0.045(3) 0.046(3) 0.043(3) 0.004(2) 0.000(2) 0.003(2)
    C12 0.059(3) 0.048(3) 0.050(3) -0.002(2) -0.011(2) 0.010(3)
    C13 0.084(4) 0.044(3) 0.035(3) -0.004(3) -0.010(3) -0.003(2)
    C14 0.080(3) 0.046(3) 0.041(3) 0.005(3) 0.014(2) -0.004(3)
    C15 0.060(3) 0.039(3) 0.037(3) -0.005(2) 0.009(2) -0.001(2)
    N1 0.0379(18) 0.036(2) 0.032(2) -0.0020(17) 0.0025(15) 0.0040(18)
    O1 0.071(2) 0.0487(19) 0.058(2) -0.0078(18) 0.0194(16) 0.008(2)
    O2 0.0411(16) 0.057(2) 0.071(2) -0.0102(16) 0.0099(14) -0.0093(18)
_geom_special_details
;
All s.u.'s (except the s.u. in the dihedral angle between two l.s. planes) are
estimated using the full covariance matrix. The cell s.u.'s are taken into
account individually in the estimation of s.u.'s in distances, angles and
torsion angles; correlations between s.u.'s in cell parameters are only used
when they are defined by crystal symmetry. An approximate (isotropic)
treatment of cell s.u.'s is used for estimating s.u.'s involving l.s. planes.
;
loop_
    _geom_bond_atom_site_label_1
    _geom_bond_atom_site_label_2
    _geom_bond_site_symmetry_2
    _geom_bond_distance
    _geom_bond_publ_flag
    C8 O1 . 1.221(5) ?
    C8 N1 . 1.371(5) ?
    C8 C7 . 1.544(5) ?
    C7 O2 . 1.209(4) ?
    C7 C6 . 1.457(5) ?
    C6 C1 . 1.379(5) ?
    C6 C5 . 1.386(5) ?
    C5 C4 . 1.384(5) ?
    C5 H5 . 0.95 ?
    C4 C3 . 1.382(5) ?
    C4 H4 . 0.95 ?
    C3 C2 . 1.392(5) ?
    C3 H3 . 0.95 ?
    C2 C1 . 1.385(5) ?
    C2 H2 . 0.95 ?
    C1 N1 . 1.420(5) ?
    C9 N1 . 1.449(4) ?
    C9 C10 . 1.511(5) ?
    C9 H9A . 0.99 ?
    C9 H9B . 0.99 ?
    C10 C15 . 1.368(5) ?
    C10 C11 . 1.380(5) ?
    C11 C12 . 1.384(6) ?
    C11 H11 . 0.95 ?
    C12 C13 . 1.364(6) ?
    C12 H12 . 0.95 ?
    C13 C14 . 1.380(6) ?
    C13 H13 . 0.95 ?
    C14 C15 . 1.385(6) ?
    C14 H14 . 0.95 ?
    C15 H15 . 0.95 ?
loop_
    _geom_angle_atom_site_label_1
    _geom_angle_atom_site_label_2
    _geom_angle_atom_site_label_3
    _geom_angle_site_symmetry_1
    _geom_angle_site_symmetry_3
    _geom_angle
    _geom_angle_publ_flag
    O1 C8 N1 . . 125.7(4) ?
    O1 C8 C7 . . 127.2(4) ?
    N1 C8 C7 . . 107.1(4) ?
    O2 C7 C6 . . 130.8(4) ?
    O2 C7 C8 . . 124.6(4) ?
    C6 C7 C8 . . 104.6(3) ?
    C1 C6 C5 . . 121.7(4) ?
    C1 C6 C7 . . 107.7(4) ?
    C5 C6 C7 . . 130.6(4) ?
    C4 C5 C6 . . 117.9(4) ?
    C4 C5 H5 . . 121.1 ?
    C6 C5 H5 . . 121.1 ?
    C3 C4 C5 . . 120.3(4) ?
    C3 C4 H4 . . 119.8 ?
    C5 C4 H4 . . 119.8 ?
    C4 C3 C2 . . 122.0(4) ?
    C4 C3 H3 . . 119 ?
    C2 C3 H3 . . 119 ?
    C1 C2 C3 . . 117.2(4) ?
    C1 C2 H2 . . 121.4 ?
    C3 C2 H2 . . 121.4 ?
    C6 C1 C2 . . 120.9(4) ?
    C6 C1 N1 . . 111.7(3) ?
    C2 C1 N1 . . 127.4(3) ?
    N1 C9 C10 . . 113.6(3) ?
    N1 C9 H9A . . 108.8 ?
    C10 C9 H9A . . 108.8 ?
    N1 C9 H9B . . 108.8 ?
    C10 C9 H9B . . 108.8 ?
    H9A C9 H9B . . 107.7 ?
    C15 C10 C11 . . 119.0(4) ?
    C15 C10 C9 . . 120.8(4) ?
    C11 C10 C9 . . 120.2(4) ?
    C10 C11 C12 . . 120.2(4) ?
    C10 C11 H11 . . 119.9 ?
    C12 C11 H11 . . 119.9 ?
    C13 C12 C11 . . 120.7(5) ?
    C13 C12 H12 . . 119.7 ?
    C11 C12 H12 . . 119.7 ?
    C12 C13 C14 . . 119.4(4) ?
    C12 C13 H13 . . 120.3 ?
    C14 C13 H13 . . 120.3 ?
    C13 C14 C15 . . 119.8(4) ?
    C13 C14 H14 . . 120.1 ?
    C15 C14 H14 . . 120.1 ?
    C10 C15 C14 . . 120.9(4) ?
    C10 C15 H15 . . 119.6 ?
    C14 C15 H15 . . 119.6 ?
    C8 N1 C1 . . 108.9(3) ?
    C8 N1 C9 . . 125.9(3) ?
    C1 N1 C9 . . 124.9(3) ?
loop_
    _geom_torsion_atom_site_label_1
    _geom_torsion_atom_site_label_2
    _geom_torsion_atom_site_label_3
    _geom_torsion_atom_site_label_4
    _geom_torsion_site_symmetry_1
    _geom_torsion_site_symmetry_2
    _geom_torsion_site_symmetry_3
    _geom_torsion_site_symmetry_4
    _geom_torsion
    _geom_torsion_publ_flag
    O1 C8 C7 O2 . . . . 0.5(6) ?
    N1 C8 C7 O2 . . . . -179.1(4) ?
    O1 C8 C7 C6 . . . . -179.8(4) ?
    N1 C8 C7 C6 . . . . 0.6(4) ?
    O2 C7 C6 C1 . . . . 179.0(4) ?
    C8 C7 C6 C1 . . . . -0.7(4) ?
    O2 C7 C6 C5 . . . . -1.2(7) ?
    C8 C7 C6 C5 . . . . 179.1(4) ?
    C1 C6 C5 C4 . . . . -0.1(6) ?
    C7 C6 C5 C4 . . . . -179.8(4) ?
    C6 C5 C4 C3 . . . . -0.7(6) ?
    C5 C4 C3 C2 . . . . 1.1(6) ?
    C4 C3 C2 C1 . . . . -0.7(5) ?
    C5 C6 C1 C2 . . . . 0.4(6) ?
    C7 C6 C1 C2 . . . . -179.8(3) ?
    C5 C6 C1 N1 . . . . -179.3(3) ?
    C7 C6 C1 N1 . . . . 0.5(4) ?
    C3 C2 C1 C6 . . . . -0.1(5) ?
    C3 C2 C1 N1 . . . . 179.6(4) ?
    N1 C9 C10 C15 . . . . 57.0(5) y
    N1 C9 C10 C11 . . . . -124.2(4) ?
    C15 C10 C11 C12 . . . . 0.1(6) ?
    C9 C10 C11 C12 . . . . -178.7(4) ?
    C10 C11 C12 C13 . . . . 0.3(6) ?
    C11 C12 C13 C14 . . . . -0.6(7) ?
    C12 C13 C14 C15 . . . . 0.5(6) ?
    C11 C10 C15 C14 . . . . -0.2(6) ?
    C9 C10 C15 C14 . . . . 178.6(4) ?
    C13 C14 C15 C10 . . . . 0.0(6) ?
    O1 C8 N1 C1 . . . . -180.0(4) ?
    C7 C8 N1 C1 . . . . -0.4(4) ?
    O1 C8 N1 C9 . . . . 5.0(6) ?
    C7 C8 N1 C9 . . . . -175.4(3) ?
    C6 C1 N1 C8 . . . . -0.1(4) ?
    C2 C1 N1 C8 . . . . -179.8(4) ?
    C6 C1 N1 C9 . . . . 175.0(3) ?
    C2 C1 N1 C9 . . . . -4.7(6) ?
    C10 C9 N1 C8 . . . . -111.7(4) ?
    C10 C9 N1 C1 . . . . 74.0(4) ?
loop_
    _geom_hbond_atom_site_label_D
    _geom_hbond_atom_site_label_H
    _geom_hbond_atom_site_label_A
    _geom_hbond_site_symmetry_A
    _geom_hbond_distance_DH
    _geom_hbond_distance_HA
    _geom_hbond_distance_DA
    _geom_hbond_angle_DHA
    C3 H3 O2 1_665 0.95 2.41 3.213(5) 142.5
    C9 H9A O2 1_655 0.99 2.59 3.525(4) 158.5
    C9 H9B O1 . 0.99 2.58 2.941(5) 101.3
_iucr_refine_instructions_details
;
TITL MS150811 IN P2(1)
CELL  0.71073   6.5766   4.8877  18.2211   90.000   98.316   90.000
ZERR     2.00   0.0005   0.0004   0.0013    0.000    0.007    0.000
LATT  -1
SYMM  - X, 1/2 + Y, - Z
SFAC  C    H    N    O
UNIT  30   22   2    4
MERG   2
SHEL 100 0.83
FMAP   2
PLAN   30
SIZE     0.02   0.07   0.34
ACTA
BOND
BOND $H
EQIV $1 1+x,1+y,z
EQIV $2 1+x,y,z
HTAB C3 O2_$1
HTAB C9 O2_$2
HTAB C9 O1
CONF
L.S.   2
TEMP   -90.00
WGHT    0.040600
FVAR       1.45375
C8    1    0.761041   -0.117247    0.720104    11.00000    0.05180    0.03554 =
         0.04036   -0.00710    0.01346    0.00362
C7    1    0.617396    0.005153    0.653711    11.00000    0.03922    0.03974 =
         0.04227   -0.01184    0.01217   -0.00018
C6    1    0.741304    0.213001    0.623755    11.00000    0.03814    0.03517 =
         0.03205   -0.00458   -0.00018    0.00624
C5    1    0.694407    0.386497    0.563520    11.00000    0.03384    0.04399 =
         0.03878   -0.00944   -0.00221    0.00078
AFIX  43
H5    2    0.562910    0.382726    0.534032    11.00000   -1.20000
AFIX   0
C4    1    0.845280    0.565370    0.547719    11.00000    0.05106    0.03570 =
         0.03317   -0.00083   -0.00040    0.00022
AFIX  43
H4    2    0.818310    0.685464    0.506464    11.00000   -1.20000
AFIX   0
C3    1    1.035063    0.570155    0.591675    11.00000    0.05396    0.02810 =
         0.03845   -0.00692    0.01337   -0.00145
AFIX  43
H3    2    1.135707    0.696733    0.580391    11.00000   -1.20000
AFIX   0
C2    1    1.083254    0.395219    0.651965    11.00000    0.04567    0.03500 =
         0.03060   -0.00322    0.00498    0.00354
AFIX  43
H2    2    1.214645    0.398649    0.681530    11.00000   -1.20000
AFIX   0
C1    1    0.931483    0.215931    0.667018    11.00000    0.03989    0.03368 =
         0.02929   -0.00793    0.00867    0.00130
C9    1    1.128982   -0.042418    0.775888    11.00000    0.04490    0.03815 =
         0.03450   -0.00063    0.00281    0.00634
AFIX  23
H9A   2    1.244904   -0.066386    0.747345    11.00000   -1.20000
H9B   2    1.109140   -0.217882    0.801054    11.00000   -1.20000
AFIX   0
C10   1    1.185144    0.176048    0.833988    11.00000    0.04515    0.03200 =
         0.02826    0.00693   -0.00170    0.00596
C11   1    1.376865    0.296347    0.842113    11.00000    0.04498    0.04640 =
         0.04346    0.00310   -0.00037    0.00391
AFIX  43
H11   2    1.472909    0.244386    0.810419    11.00000   -1.20000
AFIX   0
C12   1    1.429670    0.492451    0.896286    11.00000    0.05943    0.04790 =
         0.04988    0.01047   -0.01116   -0.00249
AFIX  43
H12   2    1.561740    0.574989    0.901343    11.00000   -1.20000
AFIX   0
C13   1    1.293973    0.568470    0.942512    11.00000    0.08386    0.04390 =
         0.03492   -0.00291   -0.01000   -0.00364
AFIX  43
H13   2    1.331571    0.701938    0.979918    11.00000   -1.20000
AFIX   0
C14   1    1.101606    0.449790    0.934461    11.00000    0.07970    0.04630 =
         0.04051   -0.00414    0.01369    0.00521
AFIX  43
H14   2    1.005606    0.502262    0.966120    11.00000   -1.20000
AFIX   0
C15   1    1.048928    0.253961    0.880088    11.00000    0.06036    0.03904 =
         0.03661   -0.00101    0.00926   -0.00540
AFIX  43
H15   2    0.916398    0.172663    0.874741    11.00000   -1.20000
AFIX   0
N1    3    0.944669    0.018893    0.724762    11.00000    0.03792    0.03588 =
         0.03198    0.00398    0.00255   -0.00201
O1    4    0.720848   -0.299642    0.761480    11.00000    0.07119    0.04870 =
         0.05823    0.00788    0.01943   -0.00775
O2    4    0.441748   -0.065889    0.634375    11.00000    0.04109    0.05681 =
         0.07079   -0.00933    0.00988   -0.01021
HKLF    4
REM  MS150811 IN P2(1)
REM R1 =  0.0621 for   1264 Fo > 4sig(Fo)  and  0.1242 for all   2095 data
REM    163 parameters refined using      1 restraints
END
WGHT      0.0406      0.0000
REM Highest difference peak  0.150,  deepest hole -0.185,  1-sigma level  0.043
Q1    1   1.1001  0.0109  0.7288  11.00000  0.05    0.15
Q2    1   1.3956  0.3485  0.7100  11.00000  0.05    0.15
Q3    1   1.0534  0.0424  0.7394  11.00000  0.05    0.15
Q4    1   1.2475  0.6546  0.5675  11.00000  0.05    0.15
Q5    1   0.6254  0.5458  0.5065  11.00000  0.05    0.14
Q6    1   0.7434  0.7142  0.4636  11.00000  0.05    0.14
Q7    1   0.5342 -0.2975  0.7320  11.00000  0.05    0.14
Q8    1   1.1268  0.4961  0.7050  11.00000  0.05    0.14
Q9    1   0.5756 -0.1966  0.7803  11.00000  0.05    0.14
Q10   1   0.8376 -0.4586  0.8499  11.00000  0.05    0.14
Q11   1   0.8075  0.0906  0.7257  11.00000  0.05    0.13
Q12   1   1.6210  0.0188  0.8568  11.00000  0.05    0.13
Q13   1   1.3829 -0.0529  0.7048  11.00000  0.05    0.13
Q14   1   1.6931  0.1482  0.8218  11.00000  0.05    0.13
Q15   1   1.3268  0.0966  0.6876  11.00000  0.05    0.13
Q16   1   0.3820  0.0454  0.5575  11.00000  0.05    0.13
Q17   1   0.9195  0.5865  0.9589  11.00000  0.05    0.13
Q18   1   1.7171  0.5042  0.9774  11.00000  0.05    0.13
Q19   1   1.4378  0.8660  1.0121  11.00000  0.05    0.12
Q20   1   1.0633  0.6363  0.5897  11.00000  0.05    0.12
Q21   1   1.4500  0.4503  0.7719  11.00000  0.05    0.12
Q22   1   1.4008  0.7197  0.9668  11.00000  0.05    0.12
Q23   1   1.3427  0.1637  0.7505  11.00000  0.05    0.12
Q24   1   1.2399  0.5480  0.7502  11.00000  0.05    0.12
Q25   1   0.8035 -0.0362  0.8724  11.00000  0.05    0.12
Q26   1   1.2508  0.3396  0.6524  11.00000  0.05    0.12
Q27   1   0.4352 -0.1532  0.6406  11.00000  0.05    0.12
Q28   1   1.1393 -0.1077  0.7189  11.00000  0.05    0.12
Q29   1   1.1871  0.2906  0.7029  11.00000  0.05    0.12
Q30   1   0.4984  0.1142  0.5249  11.00000  0.05    0.12
;
