# Supplementary material for: N-Benzyl­isatin
Source: Acta Crystallogr Sect E Struct Rep Online. 2012 Feb 17;68(Pt 3):o777. doi: 10.1107/S1600536812006575 (PMC3297848; doi:10.1107/S1600536812006575)
Supplement: Supplementary file 2 [file e-68-0o777-Isup2.hkl]

#
# h,k,l, Fc-squared, Fo-squared, sigma(Fo-squared) and status flag
#
data_I
_shelx_title ' MS150811 IN P2(1)'
_shelx_refln_list_code          4
_shelx_F_calc_maximum       66.61
_exptl_crystal_F_000       248.00
_reflns_d_resolution_high  0.8319
 
loop_
 _symmetry_equiv_pos_as_xyz
 'x, y, z'
 '-x, y+1/2, -z'
 
_cell_length_a     6.5766
_cell_length_b     4.8877
_cell_length_c    18.2211
_cell_angle_alpha  90.000
_cell_angle_beta   98.316
_cell_angle_gamma  90.000
 
_shelx_F_squared_multiplier     1.000
 
loop_
 _refln_index_h
 _refln_index_k
 _refln_index_l
 _refln_F_squared_calc
 _refln_F_squared_meas
 _refln_F_squared_sigma
 _refln_observed_status
   1  -5   0       11.16        7.89      3.58 o
   2  -5   0       18.08       16.27      5.21 o
   3  -5   0       21.30        9.44      6.38 o
   4  -5   0        0.27       -5.38     14.70 o
   0  -4   0      124.04      103.34     10.86 o
   1  -4   0        1.42        1.13      2.19 o
   2  -4   0       49.86       34.24      6.70 o
   3  -4   0       33.14       33.86      7.97 o
   4  -4   0        8.46        8.01      5.72 o
   5  -4   0       12.75       15.46      7.58 o
   1  -3   0       37.08       31.71      3.23 o
   2  -3   0      156.35      132.88     14.27 o
   3  -3   0        7.23       12.49      7.21 o
   4  -3   0        8.05        1.35      6.69 o
   5  -3   0        1.36        3.96      6.40 o
   6  -3   0        2.16       19.99     11.95 o
   0  -2   0      253.73      271.05     13.04 o
   1  -2   0      129.03      132.84     12.78 o
   2  -2   0      286.04      298.90     11.30 o
   3  -2   0       23.51       39.30      6.08 o
   4  -2   0       72.47       79.40     10.20 o
   5  -2   0        8.55        5.86      6.70 o
   6  -2   0        9.97        6.72      8.94 o
   7  -2   0        7.47       20.04     14.15 o
   1  -1   0      277.38      289.51      8.94 o
   2  -1   0       20.61       16.77      3.32 o
   3  -1   0      161.64      173.25      8.55 o
   4  -1   0      233.95      237.90     11.87 o
   5  -1   0       81.94       94.65     10.45 o
   6  -1   0       96.43      111.43     12.48 o
   7  -1   0        8.99        9.14      4.99 o
   1   0   0      934.14      778.89     18.34 o
   2   0   0        0.48       -0.04      0.97 o
   3   0   0       62.25       72.56      5.46 o
   4   0   0        2.19       -0.12      1.66 o
   5   0   0       13.15        8.02      4.53 o
   6   0   0       68.09       70.47      8.31 o
   7   0   0        0.52        0.58     11.30 o
   1   1   0      277.80      301.97     13.71 o
   2   1   0       20.52       18.97      1.50 o
   3   1   0      161.37      157.38      5.36 o
   4   1   0      234.33      211.19     13.47 o
   5   1   0       81.89       84.91      6.30 o
   6   1   0       96.33       83.54      8.83 o
   7   1   0        9.00       19.90      7.93 o
   0   2   0      253.73      264.64     12.75 o
   1   2   0      129.03      142.15      6.99 o
   2   2   0      286.21      310.58     13.17 o
   3   2   0       23.55       22.99      3.32 o
   4   2   0       72.48       73.08      6.35 o
   5   2   0        8.58        2.65      2.87 o
   6   2   0        9.95       13.17      3.71 o
   7   2   0        7.48        4.27      8.58 o
   1   3   0       37.04       37.24      4.26 o
   2   3   0      156.25      163.48     11.77 o
   3   3   0        7.19        9.07      3.26 o
   4   3   0        8.10        4.33      2.64 o
   5   3   0        1.36       -1.64      2.49 o
   6   3   0        2.17       11.34      7.36 o
   0   4   0      124.12      127.96     12.99 o
   1   4   0        1.40       -2.65      2.65 o
   2   4   0       49.84       71.67     10.45 o
   3   4   0       33.17       13.40      7.48 o
   4   4   0        8.44       18.51     10.16 o
   5   4   0       12.74       16.90     13.68 o
   1   5   0       11.13        5.66      4.86 o
   2   5   0       18.07       23.86      8.71 o
   3   5   0       21.26       36.90     10.28 o
   4   5   0        0.27        1.35      5.56 o
  -4  -5   1       10.84        1.22      6.74 o
  -3  -5   1       31.56       35.36      7.68 o
  -2  -5   1        5.86       25.01      5.60 o
  -1  -5   1       77.38       61.78      9.27 o
   0  -5   1       15.69       14.66      3.83 o
   1  -5   1        7.81        9.10      3.46 o
   2  -5   1        5.16       11.04      5.66 o
   3  -5   1       10.08        8.12      7.56 o
   4  -5   1        3.22       -2.80     14.53 o
  -5  -4   1       12.03       32.41     10.12 o
  -4  -4   1       19.37       32.50      8.53 o
  -3  -4   1       77.05       70.66      8.98 o
  -2  -4   1       23.67       10.81      4.44 o
  -1  -4   1       61.27       57.37      5.21 o
   0  -4   1       25.63       22.72      3.29 o
   1  -4   1       31.73       33.27      3.96 o
   2  -4   1       48.52       43.38      3.98 o
   3  -4   1        6.67       14.49      6.67 o
   4  -4   1       49.29       40.05     12.22 o
   5  -4   1        7.92        0.86     10.80 o
  -6  -3   1        1.46      -10.34     10.34 o
  -5  -3   1       13.04        3.77      7.02 o
  -4  -3   1       10.97        5.98      5.77 o
  -3  -3   1       58.53       76.21     15.84 o
  -2  -3   1       59.32       60.03      6.28 o
  -1  -3   1       68.42       59.33      5.00 o
   0  -3   1      202.50      196.20      8.42 o
   1  -3   1       37.15       31.64      4.13 o
   2  -3   1       65.16       72.52      5.23 o
   3  -3   1       40.91       46.12     11.14 o
   4  -3   1       40.13       48.94     14.33 o
   5  -3   1       14.20       14.80     11.45 o
   6  -3   1        8.86        3.43      8.21 o
  -7  -2   1        5.01        8.76     10.25 o
  -6  -2   1       32.33       45.45     15.73 o
  -5  -2   1       68.78       63.25     16.31 o
  -4  -2   1       33.92       42.52      8.16 o
  -3  -2   1      195.50      197.59     12.07 o
  -2  -2   1       62.08       66.16      6.35 o
  -1  -2   1      129.89      127.00      7.23 o
   0  -2   1       68.42       67.31      4.16 o
   1  -2   1      417.82      443.65     20.26 o
   2  -2   1       73.59       73.83     10.41 o
   3  -2   1      134.15      136.79      6.86 o
   4  -2   1        6.62       11.63      5.00 o
   5  -2   1       24.21       27.03     12.06 o
   6  -2   1       93.77      117.20     23.15 o
   7  -2   1        4.92       13.92      9.06 o
  -7  -1   1       12.95       10.91      5.29 o
  -6  -1   1       21.35       29.37      7.12 o
  -5  -1   1       53.98       61.77     10.29 o
  -4  -1   1       17.45       27.05      4.78 o
  -3  -1   1      112.03      113.04      7.16 o
  -2  -1   1      224.68      223.55     12.59 o
  -1  -1   1     1144.19     1248.68     38.42 o
   0  -1   1      521.50      564.45     15.80 o
   1  -1   1      350.14      310.94     21.46 o
   2  -1   1      261.82      247.85      6.43 o
   3  -1   1       15.95       17.05      2.62 o
   4  -1   1       99.60      104.68      7.99 o
   5  -1   1       14.26       17.74      5.19 o
   6  -1   1       69.66       57.93      9.54 o
   7  -1   1       20.02       32.09      8.38 o
  -7   0   1        8.67       -0.50     10.73 o
  -6   0   1       11.62       13.51      5.48 o
  -5   0   1       41.04       41.27      5.07 o
  -4   0   1      113.52      110.97      5.23 o
  -3   0   1      541.00      538.39     10.00 o
  -2   0   1       57.61       52.78      3.02 o
  -1   0   1        0.25        1.09      1.12 o
   1   0   1      112.91       97.84      3.45 o
   2   0   1       86.51       74.94      4.29 o
   3   0   1      559.68      537.74     13.37 o
   4   0   1      263.43      279.31     13.01 o
   5   0   1       15.50       18.19      4.63 o
   6   0   1        1.79        4.88      3.32 o
   7   0   1        0.57        1.57      4.80 o
  -7   1   1       12.94       14.58      9.42 o
  -6   1   1       21.34       21.18      4.61 o
  -5   1   1       53.91       49.50      6.66 o
  -4   1   1       17.48       16.09      2.28 o
  -3   1   1      111.88      103.82      4.44 o
  -2   1   1      224.90      209.67      9.23 o
  -1   1   1     1144.18     1213.23     32.17 o
   0   1   1      522.40      573.04     10.52 o
   1   1   1      349.98      347.16     10.29 o
   2   1   1      262.17      231.97      9.81 o
   3   1   1       15.91       11.80      2.72 o
   4   1   1       99.66       99.00      5.94 o
   5   1   1       14.21        9.95      2.79 o
   6   1   1       69.76       48.60     16.51 o
   7   1   1       20.01       22.64      7.01 o
  -7   2   1        5.00        5.69      8.25 o
  -6   2   1       32.34       41.54      5.53 o
  -5   2   1       68.90       67.91      4.59 o
  -4   2   1       33.95       26.86      5.05 o
  -3   2   1      195.64      210.64      9.30 o
  -2   2   1       61.99       60.12      5.95 o
  -1   2   1      130.04      136.37      5.71 o
   0   2   1       68.41       77.87      5.07 o
   1   2   1      417.50      467.68     12.03 o
   2   2   1       73.85       94.60      9.11 o
   3   2   1      134.14      141.22     10.31 o
   4   2   1        6.61        5.43      1.90 o
   5   2   1       24.20       20.40      5.09 o
   6   2   1       93.81      105.37     10.18 o
   7   2   1        4.90       -9.21      9.21 o
  -6   3   1        1.46       -6.26      6.26 o
  -5   3   1       13.06       13.96     15.03 o
  -4   3   1       10.93        9.95      4.34 o
  -3   3   1       58.44       60.30      7.84 o
  -2   3   1       59.27       46.70      5.30 o
  -1   3   1       68.50       84.20      5.78 o
   0   3   1      202.15      231.41     10.51 o
   1   3   1       37.16       35.26      4.10 o
   2   3   1       65.20       62.73      9.11 o
   3   3   1       40.88       50.12      6.61 o
   4   3   1       40.21       39.69      5.13 o
   5   3   1       14.22       23.19     13.74 o
   6   3   1        8.85       14.05      9.62 o
  -5   4   1       12.02       20.81     12.05 o
  -4   4   1       19.38       32.99     14.21 o
  -3   4   1       76.99       80.09     11.88 o
  -2   4   1       23.64       21.76      7.21 o
  -1   4   1       61.25       64.38      6.53 o
   0   4   1       25.60       27.64      4.67 o
   1   4   1       31.78       32.94      4.91 o
   2   4   1       48.54       34.78     12.81 o
   3   4   1        6.63       11.89      8.51 o
   4   4   1       49.28       80.42     20.31 o
   5   4   1        7.91       12.16      8.21 o
  -4   5   1       10.82       22.42      8.26 o
  -3   5   1       31.58       19.26      8.61 o
  -2   5   1        5.89        5.47      6.86 o
  -1   5   1       77.28       83.95      8.65 o
   0   5   1       15.71       18.54      5.45 o
   1   5   1        7.80       -0.61      5.89 o
   2   5   1        5.15       11.81      5.96 o
   3   5   1       10.09       13.21      6.74 o
   4   5   1        3.22       -5.91      5.91 o
  -4  -5   2        9.70       -1.60     15.92 o
  -3  -5   2        8.47        7.52      4.90 o
  -2  -5   2       79.07       61.63      9.26 o
  -1  -5   2       42.26       32.42      5.46 o
   0  -5   2       70.06       60.15      7.31 o
   1  -5   2       11.06       11.09      3.91 o
   2  -5   2        3.92        3.40      4.26 o
   3  -5   2       59.35       56.68     12.43 o
  -5  -4   2        3.99        5.37      7.02 o
  -4  -4   2        9.34        8.13      5.02 o
  -3  -4   2      150.99      148.98     14.57 o
  -2  -4   2       14.57       13.68      8.95 o
  -1  -4   2       38.07       32.85      4.66 o
   0  -4   2       85.74       77.86      7.14 o
   1  -4   2        9.69       10.76      2.71 o
   2  -4   2       95.36       75.23      9.81 o
   3  -4   2       23.55       35.65     11.92 o
   4  -4   2       12.35       13.21      6.79 o
   5  -4   2       25.22       36.30     14.44 o
  -6  -3   2       11.46       19.75     10.49 o
  -5  -3   2        3.21        9.21      7.20 o
  -4  -3   2       19.15       17.97     12.70 o
  -3  -3   2        1.07        6.91      5.62 o
  -2  -3   2       45.89       42.56      5.98 o
  -1  -3   2       16.46       19.59      3.30 o
   0  -3   2       79.55       74.57      5.32 o
   1  -3   2       12.77       12.09      2.56 o
   2  -3   2       10.19        9.29      2.76 o
   3  -3   2       74.22       64.77     11.28 o
   4  -3   2       42.55       43.12     14.74 o
   5  -3   2       28.97       24.41     11.12 o
   6  -3   2        3.81       17.18     12.21 o
  -7  -2   2        5.49        4.06     10.49 o
  -6  -2   2       10.51        5.76      9.89 o
  -5  -2   2       27.36       29.91      7.50 o
  -4  -2   2       34.24       36.83      7.49 o
  -3  -2   2       52.99       58.94      8.36 o
  -2  -2   2       46.13       49.16      6.15 o
  -1  -2   2        5.88        6.73      1.82 o
   0  -2   2      153.91      163.63      8.86 o
   1  -2   2      114.10      124.40      5.45 o
   2  -2   2      137.76      133.19      6.71 o
   3  -2   2        4.84        3.53      2.74 o
   4  -2   2       27.17       31.63      5.57 o
   5  -2   2       65.56       43.00      7.83 o
   6  -2   2        6.61        5.28      9.61 o
   7  -2   2        0.19       -4.83      9.19 o
  -7  -1   2        0.10      -12.04     12.04 o
  -6  -1   2      110.78      106.30     10.06 o
  -5  -1   2       42.09       36.98      5.60 o
  -4  -1   2       46.78       47.71      4.54 o
  -3  -1   2       67.77       71.47      6.26 o
  -2  -1   2      825.44      904.59     18.80 o
  -1  -1   2     1896.73     2073.75     43.47 o
   0  -1   2      594.54      627.14      9.29 o
   1  -1   2     1540.58     1439.96     29.24 o
   2  -1   2       71.04       65.69      3.80 o
   3  -1   2      319.21      326.67     10.04 o
   4  -1   2        3.57        3.93      1.93 o
   5  -1   2      116.46      119.07     11.58 o
   6  -1   2       10.89        8.48      3.86 o
   7  -1   2        2.58       10.68      5.86 o
  -7   0   2       28.56       31.38     10.98 o
  -6   0   2        3.16        6.87      3.16 o
  -5   0   2        7.57       10.18      2.55 o
  -4   0   2       70.56       66.91      4.47 o
  -3   0   2        0.05       -0.91      1.55 o
  -2   0   2       32.91       30.70      2.79 o
  -1   0   2     4436.24     4139.50     32.99 o
   1   0   2     1933.87     1606.40     19.40 o
   2   0   2        4.54        3.70      1.84 o
   3   0   2        0.06       -1.59      2.23 o
   4   0   2        8.52        8.40      2.59 o
   5   0   2       11.44       13.44      4.46 o
   6   0   2       68.13       78.76     11.50 o
   7   0   2        2.64       12.96      6.08 o
  -7   1   2        0.10       -1.35      8.95 o
  -6   1   2      110.80      102.08      8.76 o
  -5   1   2       42.08       40.24      3.87 o
  -4   1   2       46.78       45.85      3.65 o
  -3   1   2       67.92       64.78      3.32 o
  -2   1   2      825.39      831.58     11.07 o
  -1   1   2     1897.70     1935.30     17.33 o
   0   1   2      594.42      620.60      9.17 o
   1   1   2     1540.66     1604.56     18.82 o
   2   1   2       71.13       68.11      4.31 o
   3   1   2      319.13      327.36     10.66 o
   4   1   2        3.59        1.73      2.03 o
   5   1   2      116.45      118.68      9.65 o
   6   1   2       10.91        1.44      3.54 o
   7   1   2        2.58       -0.83      7.60 o
  -7   2   2        5.51        6.62      5.92 o
  -6   2   2       10.47       12.62      4.40 o
  -5   2   2       27.39       26.32      2.85 o
  -4   2   2       34.19       32.52      4.30 o
  -3   2   2       52.95       57.02      5.20 o
  -2   2   2       46.42       44.72      4.60 o
  -1   2   2        5.88        6.19      1.77 o
   0   2   2      154.15      161.27      6.66 o
   1   2   2      114.02      135.58      8.50 o
   2   2   2      137.77      141.25      8.81 o
   3   2   2        4.85        5.58      2.25 o
   4   2   2       27.06       25.16      3.40 o
   5   2   2       65.62       74.44      6.81 o
   6   2   2        6.58        8.93      4.39 o
   7   2   2        0.19        2.08      8.25 o
  -6   3   2       11.46       -2.87     11.00 o
  -5   3   2        3.21        3.88      2.49 o
  -4   3   2       19.12       19.80      4.42 o
  -3   3   2        1.09       -1.16      2.89 o
  -2   3   2       45.88       47.96      5.36 o
  -1   3   2       16.51       19.23      3.05 o
   0   3   2       79.71       77.35      6.47 o
   1   3   2       12.88        6.56      3.68 o
   2   3   2       10.24       10.81      3.38 o
   3   3   2       74.19       80.45      7.39 o
   4   3   2       42.51       46.08      8.44 o
   5   3   2       28.90       37.51     14.03 o
   6   3   2        3.80       18.43     12.26 o
  -5   4   2        3.97        8.53      8.01 o
  -4   4   2        9.34        7.42      5.15 o
  -3   4   2      150.95      158.12     15.80 o
  -2   4   2       14.56       18.33      3.79 o
  -1   4   2       37.99       43.94      8.64 o
   0   4   2       85.71       90.82      7.74 o
   1   4   2        9.68        9.55      3.71 o
   2   4   2       95.33      107.57     19.64 o
   3   4   2       23.48       31.86     12.11 o
   4   4   2       12.37       34.30     14.31 o
   5   4   2       25.18       45.45     17.19 o
  -4   5   2        9.70        4.75     10.07 o
  -3   5   2        8.49       13.31      8.48 o
  -2   5   2       79.17       82.38     14.05 o
  -1   5   2       42.16       47.55      6.86 o
   0   5   2       70.12       60.28     11.70 o
   1   5   2       11.07       15.58      6.48 o
   2   5   2        3.93        2.94      6.33 o
   3   5   2       59.32       49.35     11.07 o
  -4  -5   3       19.95       12.76      8.28 o
  -3  -5   3       13.37        8.93      4.18 o
  -2  -5   3       36.98       46.78      8.42 o
  -1  -5   3        1.48        1.98      5.99 o
   0  -5   3       23.33       19.68      5.85 o
   1  -5   3        9.19        5.29      4.20 o
   2  -5   3       20.84       14.93      5.23 o
   3  -5   3        2.97       -0.65      5.00 o
  -5  -4   3        0.18        3.89      6.53 o
  -4  -4   3       21.19        5.46     10.81 o
  -3  -4   3        6.77        5.21      6.54 o
  -2  -4   3       12.81       15.78      5.24 o
  -1  -4   3        4.49        0.53      3.07 o
   0  -4   3       17.51       19.54      3.97 o
   1  -4   3        0.29       -1.44      2.71 o
   2  -4   3       12.89       14.52      3.68 o
   3  -4   3       30.35       26.28     13.27 o
   4  -4   3       28.12       33.35     12.74 o
   5  -4   3        5.30        1.97      8.63 o
  -6  -3   3        4.25        9.21      5.97 o
  -5  -3   3       32.18       21.88      8.05 o
  -4  -3   3        9.05        4.18      6.55 o
  -3  -3   3       30.24       35.79      7.18 o
  -2  -3   3       14.19       13.66      3.97 o
  -1  -3   3       37.56       43.74      4.48 o
   0  -3   3      252.35      267.07     15.05 o
   1  -3   3      163.70      186.82      8.20 o
   2  -3   3       95.16       94.22     10.05 o
   3  -3   3       43.62       32.91      4.71 o
   4  -3   3       99.81      113.11      9.07 o
   5  -3   3       15.57        9.37      7.73 o
   6  -3   3       11.97       16.67     14.97 o
  -7  -2   3        7.05        8.83      9.24 o
  -6  -2   3        3.29       15.08     10.64 o
  -5  -2   3        7.34        6.65      7.36 o
  -4  -2   3       94.44      103.15     15.54 o
  -3  -2   3      214.58      245.57     13.28 o
  -2  -2   3       62.12       65.13      6.10 o
  -1  -2   3       92.44       96.07      5.64 o
   0  -2   3      430.77      471.12     12.04 o
   1  -2   3       30.09       27.53      2.88 o
   2  -2   3       21.59       20.37      2.35 o
   3  -2   3      162.18      168.29      9.48 o
   4  -2   3       65.14       53.17      6.90 o
   5  -2   3      130.78      102.32     12.82 o
   6  -2   3        1.92       11.44      9.06 o
   7  -2   3        5.68        6.76      7.71 o
  -7  -1   3        1.48       -8.31      9.22 o
  -6  -1   3       45.51       35.65     13.96 o
  -5  -1   3       85.39       95.80      8.66 o
  -4  -1   3       76.93       79.62      5.74 o
  -3  -1   3       20.55       22.21      2.78 o
  -2  -1   3      669.74      688.75     14.22 o
  -1  -1   3     3633.71     3761.64     23.20 o
   0  -1   3     4233.48     4357.61     30.00 o
   1  -1   3      603.66      600.56     17.33 o
   2  -1   3      473.37      422.83     11.80 o
   3  -1   3      105.27      100.13      6.00 o
   4  -1   3      105.79      102.60      9.59 o
   5  -1   3        4.64       -0.43      3.05 o
   6  -1   3        4.83       11.86      4.20 o
   7  -1   3        4.54        5.95      4.42 o
  -7   0   3       18.43       16.25      6.47 o
  -6   0   3      173.24      208.42      9.10 o
  -5   0   3      357.19      411.39     12.08 o
  -4   0   3       10.41       11.04      2.33 o
  -3   0   3       14.07       12.34      2.48 o
  -2   0   3      181.83      172.86      5.02 o
  -1   0   3      241.13      230.10      9.02 o
   0   0   3      331.98      329.50      6.77 o
   1   0   3      493.17      461.86      7.95 o
   2   0   3       94.30       84.44      4.07 o
   3   0   3      455.68      484.32     15.72 o
   4   0   3      151.03      153.94      8.78 o
   5   0   3       93.60      112.99     11.91 o
   6   0   3       19.19       21.53      9.79 o
   7   0   3        0.49       -4.16     13.18 o
  -7   1   3        1.46        6.35      3.08 o
  -6   1   3       45.61       46.07      4.38 o
  -5   1   3       85.43       89.11      5.74 o
  -4   1   3       76.91       78.17      4.90 o
  -3   1   3       20.59       18.12      1.82 o
  -2   1   3      669.51      701.74     11.78 o
  -1   1   3     3633.44     3674.54     20.53 o
   0   1   3     4235.14     4366.06     34.50 o
   1   1   3      602.92      614.60     12.36 o
   2   1   3      473.53      474.36     11.52 o
   3   1   3      105.11       99.15      7.57 o
   4   1   3      105.82      106.10      6.97 o
   5   1   3        4.65        4.56      2.29 o
   6   1   3        4.84        2.83      2.00 o
   7   1   3        4.56       -3.07      5.63 o
  -7   2   3        7.05       15.02      8.20 o
  -6   2   3        3.28        5.11      3.60 o
  -5   2   3        7.35        6.56      1.66 o
  -4   2   3       94.27       90.71      4.78 o
  -3   2   3      214.31      215.05      7.16 o
  -2   2   3       62.20       64.20      4.76 o
  -1   2   3       92.48       98.46      5.27 o
   0   2   3      430.89      453.63     12.03 o
   1   2   3       30.22       29.97      3.85 o
   2   2   3       21.57       22.72      4.05 o
   3   2   3      162.42      173.15     10.06 o
   4   2   3       65.11       58.78      3.87 o
   5   2   3      130.77      121.03     10.13 o
   6   2   3        1.92        9.96      6.34 o
   7   2   3        5.69        0.18     12.62 o
  -6   3   3        4.25       -5.31      6.61 o
  -5   3   3       32.21       43.73      5.88 o
  -4   3   3        9.03       13.80      3.93 o
  -3   3   3       30.20       25.01      4.66 o
  -2   3   3       14.17       15.01      3.52 o
  -1   3   3       37.54       36.32      3.92 o
   0   3   3      252.23      250.00     11.01 o
   1   3   3      163.88      183.73     13.84 o
   2   3   3       95.00      113.07      9.57 o
   3   3   3       43.60       45.43      6.90 o
   4   3   3       99.86       97.59     21.95 o
   5   3   3       15.57       17.95      9.92 o
   6   3   3       11.96        4.69     11.14 o
  -5   4   3        0.18       -0.05      5.48 o
  -4   4   3       21.21       15.14      7.78 o
  -3   4   3        6.77        2.62      3.89 o
  -2   4   3       12.82       12.85      3.37 o
  -1   4   3        4.52        4.44      2.96 o
   0   4   3       17.51       15.13      4.27 o
   1   4   3        0.29        7.99      5.94 o
   2   4   3       12.89       16.49     10.88 o
   3   4   3       30.28       27.08     11.29 o
   4   4   3       28.14       44.17     15.59 o
   5   4   3        5.32      -11.63     11.63 o
  -4   5   3       19.93       30.48     10.17 o
  -3   5   3       13.37        6.71      6.19 o
  -2   5   3       36.96       29.09      7.14 o
  -1   5   3        1.49        5.27      3.70 o
   0   5   3       23.36       25.14      6.40 o
   1   5   3        9.19       11.15      7.48 o
   2   5   3       20.81       18.57     10.46 o
   3   5   3        2.96      -12.38     12.94 o
  -4  -5   4       18.86       13.78     13.25 o
  -3  -5   4        3.44       12.11      5.08 o
  -2  -5   4        5.99        1.84      4.69 o
  -1  -5   4       47.02       39.32      7.87 o
   0  -5   4       38.58       26.26     10.20 o
   1  -5   4       37.37       43.80      8.33 o
   2  -5   4       52.78       77.93     22.72 o
   3  -5   4       17.98       29.72      9.91 o
  -5  -4   4       13.05       17.76      9.95 o
  -4  -4   4       19.02       14.09      5.80 o
  -3  -4   4        7.52        7.97      5.10 o
  -2  -4   4        4.14       -1.35      3.25 o
  -1  -4   4       45.43       51.99      5.70 o
   0  -4   4       16.95       16.43      3.75 o
   1  -4   4        6.26        9.30      4.19 o
   2  -4   4       23.68       24.31      3.90 o
   3  -4   4       57.33       52.17      8.75 o
   4  -4   4       25.44       24.21     12.91 o
   5  -4   4       10.27        6.67      8.74 o
  -6  -3   4       11.79        2.31      5.52 o
  -5  -3   4        7.29       16.48      7.22 o
  -4  -3   4      133.74      149.39     22.92 o
  -3  -3   4        1.51       -0.39      3.32 o
  -2  -3   4        9.31        8.08      3.43 o
  -1  -3   4       34.31       32.80      4.20 o
   0  -3   4       14.84       17.35      2.76 o
   1  -3   4      140.87      141.85     12.01 o
   2  -3   4       95.39       97.30      8.26 o
   3  -3   4       63.87       69.19      7.66 o
   4  -3   4       34.25       34.63      6.05 o
   5  -3   4       50.07       50.38     16.47 o
   6  -3   4        3.95       -7.14      9.73 o
  -7  -2   4       17.44        3.04      7.71 o
  -6  -2   4        4.09       -1.16      6.41 o
  -5  -2   4        1.46        1.04      4.32 o
  -4  -2   4       13.58       16.87      7.13 o
  -3  -2   4       81.71       83.12      8.37 o
  -2  -2   4      118.90      116.76      7.10 o
  -1  -2   4      253.04      266.53      8.28 o
   0  -2   4       44.30       45.07      4.11 o
   1  -2   4     1036.34     1106.58     44.58 o
   2  -2   4        1.70        1.92      1.92 o
   3  -2   4       36.52       31.18      3.23 o
   4  -2   4       39.41       35.97      3.81 o
   5  -2   4       23.71       28.87      7.19 o
   6  -2   4        2.47       11.59     11.49 o
   7  -2   4        8.19       34.54     18.71 o
  -7  -1   4       16.17        7.88      7.46 o
  -6  -1   4       44.07       49.23      9.14 o
  -5  -1   4        6.76        6.57      2.81 o
  -4  -1   4       40.99       47.73      6.15 o
  -3  -1   4      375.91      403.01     10.62 o
  -2  -1   4       96.04       84.24      5.87 o
  -1  -1   4     1573.83     1592.94     16.91 o
   0  -1   4       58.57       53.77      4.53 o
   1  -1   4      303.35      288.85     12.10 o
   2  -1   4      288.14      279.09     13.62 o
   3  -1   4      123.13      136.72      7.25 o
   4  -1   4        3.59        1.79      2.34 o
   5  -1   4      115.61      129.47     10.26 o
   6  -1   4        3.24        5.60      5.01 o
   7  -1   4        4.39       -5.70      5.70 o
  -7   0   4        0.00       -5.40      5.40 o
  -6   0   4      209.84      231.06      9.50 o
  -5   0   4       22.40       18.08      2.68 o
  -4   0   4        6.87        6.42      1.96 o
  -3   0   4       37.68       32.73      2.82 o
  -2   0   4      497.84      451.53     11.48 o
  -1   0   4       57.02       47.36      5.27 o
   0   0   4     1102.05     1005.51     13.70 o
   1   0   4      404.62      377.13      8.36 o
   2   0   4     1098.33     1023.41     15.11 o
   3   0   4      106.04      114.45      8.08 o
   4   0   4       28.93       24.88      4.56 o
   5   0   4       41.66       39.54      7.35 o
   6   0   4       24.86       24.51      9.21 o
   7   0   4        3.91       -1.14      7.79 o
  -7   1   4       16.20       22.99      4.67 o
  -6   1   4       44.08       43.85      3.93 o
  -5   1   4        6.74        6.27      1.87 o
  -4   1   4       40.92       42.95      3.21 o
  -3   1   4      376.33      379.64     13.66 o
  -2   1   4       96.26       92.73      4.48 o
  -1   1   4     1573.45     1607.87     19.17 o
   0   1   4       58.53       54.85      3.54 o
   1   1   4      303.05      314.80      9.29 o
   2   1   4      288.17      302.57      9.33 o
   3   1   4      123.38      127.33      9.62 o
   4   1   4        3.61        2.84      2.25 o
   5   1   4      115.57       87.40     17.65 o
   6   1   4        3.21        1.23      2.79 o
   7   1   4        4.39       -3.92     10.45 o
  -7   2   4       17.43       23.25     10.33 o
  -6   2   4        4.11        6.60      5.42 o
  -5   2   4        1.46        3.01      2.37 o
  -4   2   4       13.56        8.46      2.03 o
  -3   2   4       81.71       73.80      4.30 o
  -2   2   4      119.06      115.69      6.23 o
  -1   2   4      253.14      258.57      8.27 o
   0   2   4       44.04       41.36      4.04 o
   1   2   4     1036.59     1125.91     48.07 o
   2   2   4        1.70        0.18      2.24 o
   3   2   4       36.54       35.65      4.62 o
   4   2   4       39.51       35.48      3.71 o
   5   2   4       23.70       30.75      5.37 o
   6   2   4        2.45        6.37      5.39 o
   7   2   4        8.22      -13.38     13.38 o
  -6   3   4       11.80       27.14     10.03 o
  -5   3   4        7.27        4.36      3.73 o
  -4   3   4      133.67      125.15     12.91 o
  -3   3   4        1.52        0.46      1.68 o
  -2   3   4        9.36        7.34      2.11 o
  -1   3   4       34.23       29.09      3.58 o
   0   3   4       14.83       18.74      3.51 o
   1   3   4      141.05      151.46     10.80 o
   2   3   4       95.38       98.75     10.86 o
   3   3   4       63.83       63.56     16.76 o
   4   3   4       34.15       36.94      8.32 o
   5   3   4       50.13       53.94     17.69 o
   6   3   4        3.95        3.81      9.49 o
  -5   4   4       13.08       16.03      8.12 o
  -4   4   4       19.06       14.49      5.64 o
  -3   4   4        7.54        5.91      3.20 o
  -2   4   4        4.11        4.13      2.97 o
  -1   4   4       45.45       49.87      5.89 o
   0   4   4       16.97       29.52      5.89 o
   1   4   4        6.28       -1.94      6.66 o
   2   4   4       23.64       19.89     10.33 o
   3   4   4       57.30       48.51     14.93 o
   4   4   4       25.42       36.30     14.08 o
   5   4   4       10.29       -5.29     13.61 o
  -4   5   4       18.84       16.84     10.50 o
  -3   5   4        3.44        2.14      4.97 o
  -2   5   4        5.98       11.18      6.17 o
  -1   5   4       47.06       64.46     11.76 o
   0   5   4       38.61       40.21      7.49 o
   1   5   4       37.34       38.83     12.04 o
   2   5   4       52.74       55.59     12.10 o
   3   5   4       17.98       39.20     15.87 o
  -3  -5   5       35.75       34.88      7.79 o
  -2  -5   5       15.70        5.00      5.04 o
  -1  -5   5        9.55        3.66      3.58 o
   0  -5   5        9.67       10.43      5.39 o
   1  -5   5        2.33        0.40      3.98 o
   2  -5   5        9.44        5.63      6.64 o
   3  -5   5        9.92       10.35     18.79 o
  -5  -4   5        1.37        0.15      9.62 o
  -4  -4   5        3.14       -4.01      6.80 o
  -3  -4   5       48.45       55.04      9.75 o
  -2  -4   5      135.33      149.94     15.09 o
  -1  -4   5       62.27       63.06      6.34 o
   0  -4   5       11.59       13.43      3.20 o
   1  -4   5       22.14       24.45      4.68 o
   2  -4   5       28.01       26.04      4.14 o
   3  -4   5        6.76        1.17      8.34 o
   4  -4   5        2.76        3.76      7.57 o
   5  -4   5        6.29        3.25      7.53 o
  -6  -3   5        1.13        6.12      5.22 o
  -5  -3   5       11.91       18.16      6.52 o
  -4  -3   5       25.52       32.96     12.05 o
  -3  -3   5       24.98       23.81      5.93 o
  -2  -3   5       44.63       52.73      6.57 o
  -1  -3   5      150.59      159.72      8.63 o
   0  -3   5       57.57       68.34      5.99 o
   1  -3   5       26.11       29.33      4.24 o
   2  -3   5       17.44       23.85      4.76 o
   3  -3   5       93.87      102.25     10.28 o
   4  -3   5       32.47       38.54      6.69 o
   5  -3   5       13.92       21.20     11.67 o
   6  -3   5        6.16       13.81     10.89 o
  -7  -2   5        4.05        2.76      5.03 o
  -6  -2   5        0.15       -1.23      4.64 o
  -5  -2   5       42.31       52.60     13.29 o
  -4  -2   5        4.12        5.47      3.49 o
  -3  -2   5       23.53       15.92      4.80 o
  -2  -2   5      281.85      299.43     11.08 o
  -1  -2   5        1.06       -0.61      1.69 o
   0  -2   5       84.02       88.41      5.29 o
   1  -2   5      412.53      420.09     30.37 o
   2  -2   5      220.95      234.90     14.61 o
   3  -2   5       13.35       10.82      2.49 o
   4  -2   5       79.68       81.47      6.44 o
   5  -2   5       90.66       97.70      8.11 o
   6  -2   5       10.99       16.65      9.74 o
  -7  -1   5       22.51       14.60     10.71 o
  -6  -1   5       30.39       33.05      6.17 o
  -5  -1   5       15.43       13.93      4.56 o
  -4  -1   5        7.54        8.59      2.44 o
  -3  -1   5       48.17       49.70      4.62 o
  -2  -1   5      149.36      141.50     11.00 o
  -1  -1   5     1826.24     1826.01     24.07 o
   0  -1   5     2804.61     2869.84     33.60 o
   1  -1   5       40.87       40.29      4.49 o
   2  -1   5      198.61      181.02      8.60 o
   3  -1   5       70.94       70.62      6.23 o
   4  -1   5        9.21       13.48      3.44 o
   5  -1   5       17.16       14.17      4.12 o
   6  -1   5        2.99        6.32      4.61 o
   7  -1   5       11.29        0.41      5.59 o
  -7   0   5       73.54       84.31      8.61 o
  -6   0   5        9.19        6.66      2.37 o
  -5   0   5       13.80       13.17      2.34 o
  -4   0   5       14.10       12.69      2.18 o
  -3   0   5        0.01       -0.64      1.45 o
  -2   0   5      218.98      208.39      6.05 o
  -1   0   5      196.65      173.36     13.01 o
   0   0   5        3.05        3.92      1.80 o
   1   0   5      710.18      661.64     12.43 o
   2   0   5       68.26       75.62      3.92 o
   3   0   5       12.67       10.55      2.72 o
   4   0   5       23.15       30.55      5.36 o
   5   0   5       13.03       21.46      6.22 o
   6   0   5       10.47        7.94      9.73 o
   7   0   5        1.88       -5.54      5.54 o
  -7   1   5       22.47       18.80      5.14 o
  -6   1   5       30.41       30.52      3.49 o
  -5   1   5       15.38       17.46      2.32 o
  -4   1   5        7.56        5.93      1.47 o
  -3   1   5       48.24       47.62      4.74 o
  -2   1   5      149.10      172.22      7.92 o
  -1   1   5     1825.04     1844.92     22.37 o
   0   1   5     2805.22     2956.13     29.30 o
   1   1   5       40.74       38.33      4.20 o
   2   1   5      198.59      187.98      6.87 o
   3   1   5       70.92       60.53      6.13 o
   4   1   5        9.24        5.19      2.42 o
   5   1   5       17.15       14.32      2.93 o
   6   1   5        3.00       -6.57      7.01 o
   7   1   5       11.27       18.56      7.09 o
  -7   2   5        4.06        2.44      5.32 o
  -6   2   5        0.15        0.50      3.23 o
  -5   2   5       42.30       39.26      3.48 o
  -4   2   5        4.15        3.52      1.36 o
  -3   2   5       23.52       22.84      3.02 o
  -2   2   5      281.93      266.73      7.68 o
  -1   2   5        1.09        0.90      1.87 o
   0   2   5       83.98       80.46      5.71 o
   1   2   5      412.54      419.60     13.59 o
   2   2   5      220.86      229.70     10.61 o
   3   2   5       13.29       15.42      3.69 o
   4   2   5       79.73       70.83      7.23 o
   5   2   5       90.65       89.99      8.99 o
   6   2   5       11.00        4.75      7.67 o
  -6   3   5        1.13       -1.20     14.54 o
  -5   3   5       11.89        9.97      8.01 o
  -4   3   5       25.50       24.01      2.25 o
  -3   3   5       25.03       26.37      3.47 o
  -2   3   5       44.65       46.00      4.45 o
  -1   3   5      150.69      136.63      7.88 o
   0   3   5       57.57       52.50      6.82 o
   1   3   5       26.14       27.23      4.96 o
   2   3   5       17.39       22.07      5.90 o
   3   3   5       93.86       97.49     19.99 o
   4   3   5       32.47       27.11      8.69 o
   5   3   5       13.93       10.29      9.81 o
   6   3   5        6.18       13.40     11.94 o
  -5   4   5        1.37       -2.63      5.89 o
  -4   4   5        3.14       -5.33      5.33 o
  -3   4   5       48.46       54.44      5.64 o
  -2   4   5      135.36      141.06     13.88 o
  -1   4   5       62.17       70.22      8.06 o
   0   4   5       11.56        9.10      5.61 o
   1   4   5       22.04       22.90      9.54 o
   2   4   5       27.95       45.92     12.89 o
   3   4   5        6.76       -2.30      5.51 o
   4   4   5        2.77        4.02      8.69 o
   5   4   5        6.29       39.12     15.97 o
  -3   5   5       35.80       42.28     14.38 o
  -2   5   5       15.64       18.47      8.59 o
  -1   5   5        9.53        5.70      4.74 o
   0   5   5        9.70        1.46      4.68 o
   1   5   5        2.32        5.67      9.97 o
   2   5   5        9.47        9.28     11.25 o
   3   5   5        9.91        7.20      7.41 o
  -3  -5   6        5.74        4.06      5.80 o
  -2  -5   6        9.28        7.22      6.92 o
  -1  -5   6        6.87       -1.25      4.05 o
   0  -5   6       15.93       26.85      6.68 o
   1  -5   6        0.08        3.22      6.21 o
   2  -5   6       17.36       29.28     10.47 o
   3  -5   6        1.04       14.31     12.05 o
  -5  -4   6       16.85       28.28      9.47 o
  -4  -4   6       11.19       22.26     10.82 o
  -3  -4   6       31.73       32.90      7.36 o
  -2  -4   6       40.99       33.29     15.13 o
  -1  -4   6       57.42       62.73      7.46 o
   0  -4   6       11.09        6.91      5.75 o
   1  -4   6       77.57       95.14      9.20 o
   2  -4   6        5.43       -1.88      4.18 o
   3  -4   6       33.73       50.50     14.26 o
   4  -4   6        0.28       -5.65      8.51 o
   5  -4   6        2.52        1.69      9.81 o
  -6  -3   6        2.21       -4.30      5.82 o
  -5  -3   6       60.83       38.40     13.35 o
  -4  -3   6       64.71       71.35     15.72 o
  -3  -3   6        0.27        1.45      3.10 o
  -2  -3   6       25.03       35.07      5.55 o
  -1  -3   6      169.56      172.49      9.09 o
   0  -3   6        3.46       -1.42      2.51 o
   1  -3   6       60.13       57.58      6.36 o
   2  -3   6       16.34       17.88      3.74 o
   3  -3   6       75.51       74.48      5.96 o
   4  -3   6      186.64      191.18     14.70 o
   5  -3   6        6.22       -2.45      6.40 o
   6  -3   6        1.11       -9.67      9.67 o
  -7  -2   6        2.86        5.39      6.16 o
  -6  -2   6        2.95       -2.54      5.69 o
  -5  -2   6       42.15       56.85     18.78 o
  -4  -2   6       11.44        6.96      3.94 o
  -3  -2   6       35.01       43.24      4.55 o
  -2  -2   6      383.81      387.98     12.51 o
  -1  -2   6      998.19     1069.64     19.34 o
   0  -2   6      294.63      310.44     10.09 o
   1  -2   6       83.12       87.81      6.14 o
   2  -2   6       25.21       27.20      5.88 o
   3  -2   6       31.27       27.60      5.69 o
   4  -2   6       53.89       63.11      6.35 o
   5  -2   6       24.05       23.79      4.80 o
   6  -2   6       15.63       25.64     11.47 o
  -7  -1   6       59.97       64.57     21.46 o
  -6  -1   6        9.81       11.57      4.35 o
  -5  -1   6       99.94      109.60      8.76 o
  -4  -1   6       87.57       96.17      6.95 o
  -3  -1   6       73.48       85.64      6.08 o
  -2  -1   6      145.59      142.80      5.75 o
  -1  -1   6      636.17      628.50     13.61 o
   0  -1   6      142.43      150.49      7.47 o
   1  -1   6      344.78      346.81     14.80 o
   2  -1   6       63.10       66.95      5.90 o
   3  -1   6      172.81      173.68      9.99 o
   4  -1   6       35.96       29.66      4.95 o
   5  -1   6       33.68       32.83     11.01 o
   6  -1   6       10.50        8.90      5.22 o
   7  -1   6        3.97       -4.10      8.56 o
  -7   0   6       60.62       62.30      7.47 o
  -6   0   6       14.60       12.74      2.60 o
  -5   0   6       45.33       41.80      3.90 o
  -4   0   6      125.82      121.66      8.11 o
  -3   0   6      368.45      311.37     26.02 o
  -2   0   6       67.20       65.65      3.87 o
  -1   0   6      937.79      844.30     22.70 o
   0   0   6      189.90      169.56      8.03 o
   1   0   6       92.90       87.61      5.10 o
   2   0   6      491.00      486.09     11.58 o
   3   0   6       11.79       12.92      2.52 o
   4   0   6       50.57       56.04      6.91 o
   5   0   6       34.25       41.09      8.42 o
   6   0   6       20.08       11.56      8.04 o
   7   0   6        3.94       10.24     15.50 o
  -7   1   6       60.01       63.07      8.01 o
  -6   1   6        9.77        8.09      2.25 o
  -5   1   6       99.94      111.64      7.21 o
  -4   1   6       87.47       82.66      6.61 o
  -3   1   6       73.56       77.14      5.13 o
  -2   1   6      145.44      152.18      8.80 o
  -1   1   6      635.77      645.59     14.38 o
   0   1   6      142.44      146.35      7.17 o
   1   1   6      345.44      337.12     12.14 o
   2   1   6       63.01       68.42      4.59 o
   3   1   6      172.84      160.89      6.70 o
   4   1   6       35.96       27.71      4.24 o
   5   1   6       33.70       28.09      6.66 o
   6   1   6       10.52       13.71      5.61 o
   7   1   6        3.97       11.12      6.71 o
  -7   2   6        2.85        3.01      5.67 o
  -6   2   6        2.96        1.64      3.49 o
  -5   2   6       42.14       38.09      4.82 o
  -4   2   6       11.38        9.89      2.53 o
  -3   2   6       35.06       26.31      3.33 o
  -2   2   6      383.83      373.47      9.97 o
  -1   2   6      998.37     1045.61     18.67 o
   0   2   6      294.28      314.52      9.73 o
   1   2   6       83.13       92.08      5.54 o
   2   2   6       25.24       26.93      4.18 o
   3   2   6       31.25       30.73      4.91 o
   4   2   6       53.86       48.53      6.64 o
   5   2   6       24.04       12.93      6.01 o
   6   2   6       15.62       20.64      8.17 o
  -6   3   6        2.21       10.44      7.50 o
  -5   3   6       60.91       64.53      7.80 o
  -4   3   6       64.71       56.51      4.92 o
  -3   3   6        0.27        2.06      2.07 o
  -2   3   6       24.97       25.04      4.13 o
  -1   3   6      169.64      164.74      7.70 o
   0   3   6        3.47        1.47      3.63 o
   1   3   6       60.07       62.79      7.52 o
   2   3   6       16.38        7.38      4.42 o
   3   3   6       75.60       69.08     21.37 o
   4   3   6      186.63      180.92     28.69 o
   5   3   6        6.22        5.52     10.08 o
   6   3   6        1.11       18.91     16.08 o
  -5   4   6       16.85       24.29     10.05 o
  -4   4   6       11.21        3.54      5.00 o
  -3   4   6       31.65       33.35      5.44 o
  -2   4   6       40.91       44.49      6.86 o
  -1   4   6       57.42       68.25     11.85 o
   0   4   6       11.12       14.01      5.48 o
   1   4   6       77.58       85.38     16.27 o
   2   4   6        5.43       12.02      8.05 o
   3   4   6       33.74       49.41     16.02 o
   4   4   6        0.28        9.79      7.53 o
   5   4   6        2.50        9.82     11.50 o
  -3   5   6        5.72       23.01     22.44 o
  -2   5   6        9.28        6.04      5.76 o
  -1   5   6        6.89       22.98      7.57 o
   0   5   6       15.99       15.85      9.99 o
   1   5   6        0.07        4.03      7.60 o
   2   5   6       17.33        4.20      6.81 o
   3   5   6        1.05       25.06     13.24 o
  -3  -5   7        9.14       -6.46      6.46 o
  -2  -5   7        4.55        8.05      6.52 o
  -1  -5   7        1.57        7.17      5.77 o
   0  -5   7       25.07       28.77      6.95 o
   1  -5   7        5.20       13.22      6.39 o
   2  -5   7       10.31        3.80      5.29 o
  -5  -4   7        2.82       -7.39      7.39 o
  -4  -4   7        6.94       28.97     13.67 o
  -3  -4   7       33.15       29.34      7.01 o
  -2  -4   7      114.72      130.07     14.23 o
  -1  -4   7       71.64       75.90      8.15 o
   0  -4   7      102.14      105.58      8.86 o
   1  -4   7        4.92        5.74      4.27 o
   2  -4   7       17.69       19.52      6.47 o
   3  -4   7       22.51       16.05      7.90 o
   4  -4   7        1.13       21.56     14.02 o
  -6  -3   7       18.52       11.35      5.95 o
  -5  -3   7        2.85        3.83      6.53 o
  -4  -3   7       43.03       27.39      9.42 o
  -3  -3   7       17.31       14.92      4.42 o
  -2  -3   7       18.79       22.84      4.47 o
  -1  -3   7       58.31       65.39      5.85 o
   0  -3   7       14.57       13.86      3.78 o
   1  -3   7       64.72       75.75      8.88 o
   2  -3   7      118.98      122.04      9.05 o
   3  -3   7       39.16       41.07      5.12 o
   4  -3   7       91.63       75.37     11.75 o
   5  -3   7       12.33       18.73     11.16 o
  -7  -2   7        5.18      -11.58     11.58 o
  -6  -2   7       12.63       11.87      5.22 o
  -5  -2   7       18.85       11.08      3.98 o
  -4  -2   7       22.86       17.11      5.21 o
  -3  -2   7        2.81        3.97      2.23 o
  -2  -2   7      643.06      661.64     16.62 o
  -1  -2   7      501.28      510.64     13.76 o
   0  -2   7       66.14       56.04      6.10 o
   1  -2   7      243.52      230.49     12.40 o
   2  -2   7      101.25       94.03     10.64 o
   3  -2   7      184.63      210.73     16.01 o
   4  -2   7      252.83      270.46     13.30 o
   5  -2   7        1.29        3.00      2.82 o
   6  -2   7        5.81       18.37      9.15 o
  -7  -1   7       10.55        9.87      5.72 o
  -6  -1   7        3.97        1.82      2.74 o
  -5  -1   7        9.61        9.81      6.90 o
  -4  -1   7       75.48       76.54      6.15 o
  -3  -1   7        2.04        2.78      2.00 o
  -2  -1   7       16.88       18.68      2.12 o
  -1  -1   7       40.15       37.02      4.18 o
   0  -1   7      296.72      300.09     10.99 o
   1  -1   7      214.35      225.59      9.72 o
   2  -1   7       60.13       57.87      5.92 o
   3  -1   7       31.93       31.88      3.61 o
   4  -1   7       13.80       16.02      3.83 o
   5  -1   7       77.81       84.73     11.27 o
   6  -1   7        3.87        9.82      5.45 o
  -7   0   7        0.18       -1.99      3.40 o
  -6   0   7       40.48       40.86      5.41 o
  -5   0   7       36.38       31.68      3.69 o
  -4   0   7       15.65       11.53      4.05 o
  -3   0   7      765.83      752.71     21.54 o
  -2   0   7        0.62        1.80      1.60 o
  -1   0   7        0.43        0.41      2.69 o
   0   0   7      144.15      135.44      7.78 o
   1   0   7      400.19      376.29     11.32 o
   2   0   7       30.73       34.79      3.53 o
   3   0   7      109.63      116.97      6.76 o
   4   0   7       48.31       29.08      7.14 o
   5   0   7       17.63        8.50      4.25 o
   6   0   7       29.34       23.09      7.47 o
   7   0   7       12.65       26.16     14.58 o
  -7   1   7       10.59        1.30     10.69 o
  -6   1   7        3.98        3.87      5.05 o
  -5   1   7        9.56        7.60      2.96 o
  -4   1   7       75.44       72.85      6.74 o
  -3   1   7        2.02        2.13      2.37 o
  -2   1   7       16.93       24.19      3.44 o
  -1   1   7       40.10       41.49      4.30 o
   0   1   7      296.87      315.25     10.91 o
   1   1   7      214.25      212.23     11.35 o
   2   1   7       60.23       60.37      4.59 o
   3   1   7       31.94       34.42      3.38 o
   4   1   7       13.83       16.44      3.65 o
   5   1   7       77.86       51.84     12.96 o
   6   1   7        3.87        4.29     15.38 o
  -7   2   7        5.19        8.63      8.50 o
  -6   2   7       12.61       26.35     12.55 o
  -5   2   7       18.84       16.25      2.95 o
  -4   2   7       22.84       20.32      2.98 o
  -3   2   7        2.81        1.49      1.92 o
  -2   2   7      642.81      643.63     16.20 o
  -1   2   7      501.91      493.11     16.83 o
   0   2   7       66.22       69.54      6.03 o
   1   2   7      243.57      243.09     10.08 o
   2   2   7      101.20      106.22      6.97 o
   3   2   7      184.46      190.56     12.03 o
   4   2   7      252.78      208.85     25.73 o
   5   2   7        1.28        1.23      3.92 o
   6   2   7        5.80       20.00      7.64 o
  -6   3   7       18.51       22.43     13.26 o
  -5   3   7        2.86        4.26      6.72 o
  -4   3   7       43.02       42.95      5.72 o
  -3   3   7       17.39       23.43      5.50 o
  -2   3   7       18.78       18.33      2.86 o
  -1   3   7       58.36       56.18      7.82 o
   0   3   7       14.51       15.34      4.45 o
   1   3   7       64.63       67.11      7.69 o
   2   3   7      118.89      114.76     10.52 o
   3   3   7       39.24       39.24      8.06 o
   4   3   7       91.57      110.37     29.43 o
   5   3   7       12.36       12.83      7.14 o
  -5   4   7        2.83        1.63      9.19 o
  -4   4   7        6.96        5.82      7.84 o
  -3   4   7       33.21       30.41      4.91 o
  -2   4   7      114.76      122.21     10.96 o
  -1   4   7       71.64       95.15     11.82 o
   0   4   7      102.26      105.82     17.65 o
   1   4   7        4.96        8.31      7.31 o
   2   4   7       17.67       22.13     12.44 o
   3   4   7       22.54       19.34     14.38 o
   4   4   7        1.13        9.32      5.91 o
  -3   5   7        9.16       17.94      9.32 o
  -2   5   7        4.53        3.46      5.48 o
  -1   5   7        1.56       -1.75      4.66 o
   0   5   7       25.05       29.48      9.46 o
   1   5   7        5.20       -3.98      6.53 o
   2   5   7       10.30      -10.67     10.67 o
  -3  -5   8        5.14        0.83      4.41 o
  -2  -5   8        5.79        3.75      5.13 o
  -1  -5   8        4.75       12.95      5.33 o
   0  -5   8        2.12        6.25      3.87 o
   1  -5   8        1.08       11.20      9.63 o
   2  -5   8        0.46       -8.62      8.62 o
  -5  -4   8        2.68        0.83      9.66 o
  -4  -4   8        2.08       -5.85      7.97 o
  -3  -4   8       26.32       23.77      6.67 o
  -2  -4   8       14.03       18.98      6.42 o
  -1  -4   8       10.46        7.85      4.94 o
   0  -4   8       57.05       68.54      8.68 o
   1  -4   8       33.98       35.49      7.06 o
   2  -4   8       19.14       24.35      6.33 o
   3  -4   8       13.28       39.78     15.00 o
   4  -4   8        9.61        4.46      9.57 o
  -6  -3   8        3.42        3.33      5.91 o
  -5  -3   8        9.30       18.15      8.50 o
  -4  -3   8        4.73        0.58      4.69 o
  -3  -3   8      156.91      152.15     10.95 o
  -2  -3   8       56.28       61.23      7.29 o
  -1  -3   8        4.99       -0.10      2.48 o
   0  -3   8       18.64       22.80      4.03 o
   1  -3   8        9.19        3.00      3.69 o
   2  -3   8      111.86      114.30      9.19 o
   3  -3   8       31.58       43.41      6.90 o
   4  -3   8       18.87       18.57      4.28 o
   5  -3   8        1.03       -1.76      7.13 o
  -7  -2   8        0.24      -13.58     13.58 o
  -6  -2   8        1.14        1.15      5.13 o
  -5  -2   8       86.59       99.81     11.97 o
  -4  -2   8        6.18        5.04      3.40 o
  -3  -2   8       19.95       20.45      3.47 o
  -2  -2   8      469.61      452.84     14.20 o
  -1  -2   8      207.28      209.71      8.77 o
   0  -2   8       55.60       64.57      6.89 o
   1  -2   8      375.33      373.94     16.51 o
   2  -2   8       41.63       38.80      6.17 o
   3  -2   8      125.12      137.85     13.60 o
   4  -2   8       15.07       13.68      5.16 o
   5  -2   8        0.20        0.02      5.56 o
   6  -2   8        1.31        1.74      8.94 o
  -7  -1   8       20.51       32.93      6.64 o
  -6  -1   8       29.79       38.48      5.87 o
  -5  -1   8       18.27       17.82      3.92 o
  -4  -1   8       53.81       55.74      5.49 o
  -3  -1   8       15.11       15.58      2.93 o
  -2  -1   8      103.30      107.11      6.31 o
  -1  -1   8      137.02      141.94     11.64 o
   0  -1   8       30.56       29.65      3.84 o
   1  -1   8      177.06      172.00      7.89 o
   2  -1   8       34.21       29.16      4.77 o
   3  -1   8       46.52       48.72      5.67 o
   4  -1   8      123.51      138.51     10.79 o
   5  -1   8        9.22       18.65      6.59 o
   6  -1   8        7.67        8.49      5.22 o
  -7   0   8        0.00        0.07      5.45 o
  -6   0   8      108.74      126.34     13.26 o
  -5   0   8       87.54       93.01      9.13 o
  -4   0   8       64.01       72.70      7.69 o
  -3   0   8       39.94       40.42      4.26 o
  -2   0   8      278.76      264.59     16.05 o
  -1   0   8      228.13      234.64     12.77 o
   0   0   8       40.01       33.85      4.50 o
   1   0   8        3.77        5.30      1.99 o
   2   0   8        2.71        7.53      2.41 o
   3   0   8        9.24        6.20      2.53 o
   4   0   8       19.79       15.96      3.03 o
   5   0   8       12.76       20.62      6.84 o
   6   0   8        0.85       12.53      6.67 o
  -7   1   8       20.50       25.67      9.30 o
  -6   1   8       29.73       24.60      6.06 o
  -5   1   8       18.31       23.10      5.04 o
  -4   1   8       53.68       62.26      7.22 o
  -3   1   8       15.01       16.55      3.47 o
  -2   1   8      103.40      102.27      6.65 o
  -1   1   8      136.75      152.40      8.04 o
   0   1   8       30.48       26.86      3.58 o
   1   1   8      177.01      178.61     10.09 o
   2   1   8       34.15       33.26      3.66 o
   3   1   8       46.62       48.23      4.16 o
   4   1   8      123.40      125.90      9.30 o
   5   1   8        9.19        9.63      2.83 o
   6   1   8        7.69        6.02      7.38 o
  -7   2   8        0.24       -1.68      9.95 o
  -6   2   8        1.15       -6.18      6.18 o
  -5   2   8       86.52       80.73      6.29 o
  -4   2   8        6.20        4.38      2.34 o
  -3   2   8       19.92       21.02      3.43 o
  -2   2   8      469.48      471.91     14.82 o
  -1   2   8      207.16      210.42     10.18 o
   0   2   8       55.58       57.29      5.69 o
   1   2   8      375.32      387.23     13.14 o
   2   2   8       41.81       49.75      5.26 o
   3   2   8      125.13      122.23      9.33 o
   4   2   8       15.05       19.13      6.56 o
   5   2   8        0.20        8.44      5.52 o
   6   2   8        1.31       -0.54      5.84 o
  -6   3   8        3.44        0.77      8.77 o
  -5   3   8        9.29       11.18     12.17 o
  -4   3   8        4.76        6.94      3.54 o
  -3   3   8      156.79      139.98      7.51 o
  -2   3   8       56.09       58.25      7.89 o
  -1   3   8        5.01       -1.42      3.09 o
   0   3   8       18.65       16.57      4.55 o
   1   3   8        9.22       17.22      4.54 o
   2   3   8      111.96      115.84     25.02 o
   3   3   8       31.54       38.71      8.44 o
   4   3   8       18.84       20.74      6.71 o
   5   3   8        1.03        7.86     12.59 o
  -5   4   8        2.68        2.20      6.12 o
  -4   4   8        2.08       -1.02      5.58 o
  -3   4   8       26.31       24.25      4.84 o
  -2   4   8       14.04       10.13      4.01 o
  -1   4   8       10.50        6.83      4.76 o
   0   4   8       57.14       77.60     15.87 o
   1   4   8       33.97       37.45     12.39 o
   2   4   8       19.12       23.05     13.81 o
   3   4   8       13.27       11.86      8.57 o
   4   4   8        9.65       16.88     12.79 o
  -3   5   8        5.15        0.69      6.21 o
  -2   5   8        5.79        5.71      7.91 o
  -1   5   8        4.73       10.36      5.33 o
   0   5   8        2.14       -1.69      5.05 o
   1   5   8        1.07       -6.49      7.74 o
   2   5   8        0.46        8.15      6.29 o
  -3  -5   9        1.67        3.47      7.42 o
  -2  -5   9        0.07      -10.96     10.96 o
  -1  -5   9       25.36       31.20     16.05 o
   0  -5   9        1.75        2.00      5.94 o
   1  -5   9       10.28       21.89      8.17 o
   2  -5   9        1.29       -8.60      8.60 o
  -5  -4   9       17.71       24.55     11.68 o
  -4  -4   9        0.39       -4.39      4.86 o
  -3  -4   9        1.77        5.08      8.07 o
  -2  -4   9        3.44        8.68      5.06 o
  -1  -4   9        4.97        1.64      4.26 o
   0  -4   9       18.41       16.36     15.81 o
   1  -4   9       11.93        7.22      7.15 o
   2  -4   9       16.92        3.51      6.84 o
   3  -4   9       76.61       74.64     19.53 o
   4  -4   9        3.29        0.34     11.02 o
  -6  -3   9        5.52       -7.09     10.31 o
  -5  -3   9        1.08       -4.39      6.64 o
  -4  -3   9        0.34        1.96      6.48 o
  -3  -3   9      127.32      120.41      9.63 o
  -2  -3   9      269.76      258.63     14.96 o
  -1  -3   9        6.62        5.56      3.23 o
   0  -3   9       51.71       47.74      5.88 o
   1  -3   9       14.80       17.36      3.98 o
   2  -3   9      112.58      117.34      9.51 o
   3  -3   9       10.05        8.20      3.71 o
   4  -3   9       18.01       27.35      5.68 o
   5  -3   9        3.51        7.14      9.44 o
  -7  -2   9        7.93        8.35      6.17 o
  -6  -2   9       49.78       61.59     10.39 o
  -5  -2   9       37.33       38.45     10.32 o
  -4  -2   9       27.04       15.77     12.57 o
  -3  -2   9        1.84        1.48      2.71 o
  -2  -2   9       47.72       44.84      5.89 o
  -1  -2   9      272.89      279.37     12.25 o
   0  -2   9       18.13       21.49      4.37 o
   1  -2   9      240.87      268.60     14.79 o
   2  -2   9       71.96       72.61      8.02 o
   3  -2   9      167.22      188.72     16.76 o
   4  -2   9       40.13       37.40     12.42 o
   5  -2   9       33.75       43.35      9.41 o
   6  -2   9        1.51       10.21      8.57 o
  -7  -1   9        7.61        2.31      3.39 o
  -6  -1   9       21.66       21.49      6.43 o
  -5  -1   9       39.74       46.55      6.10 o
  -4  -1   9       69.29       75.53      8.19 o
  -3  -1   9        3.27        2.38      1.89 o
  -2  -1   9      343.77      340.46     15.70 o
  -1  -1   9      100.57       98.97     18.47 o
   0  -1   9      155.34      163.45      8.88 o
   1  -1   9      440.09      451.31     15.03 o
   2  -1   9       33.55       37.00      4.67 o
   3  -1   9       42.05       39.26      5.31 o
   4  -1   9       58.90       80.07     10.63 o
   5  -1   9        7.11        6.42      4.22 o
   6  -1   9        1.22       -4.56      6.09 o
  -7   0   9        0.21       -4.23      6.13 o
  -6   0   9        3.46        5.10      8.58 o
  -5   0   9       32.82       36.98      7.90 o
  -4   0   9       27.71       23.45      4.74 o
  -3   0   9       29.17       24.29      2.84 o
  -2   0   9      120.88      125.86      7.87 o
  -1   0   9       84.13       74.65      6.61 o
   0   0   9        6.79        7.09      2.72 o
   1   0   9       39.87       39.32      4.39 o
   2   0   9       17.28       15.95      2.97 o
   3   0   9       10.00        8.42      2.42 o
   4   0   9       67.08       59.40      8.47 o
   5   0   9       16.67       13.43      5.45 o
   6   0   9        0.09       -6.56      6.56 o
  -7   1   9        7.61       14.80      6.45 o
  -6   1   9       21.65       20.02      9.15 o
  -5   1   9       39.75       45.24      9.02 o
  -4   1   9       69.31       71.90      7.67 o
  -3   1   9        3.27        3.59      4.26 o
  -2   1   9      343.82      351.79     12.69 o
  -1   1   9      100.35       98.50      6.76 o
   0   1   9      155.64      147.66      8.42 o
   1   1   9      439.82      436.23     16.42 o
   2   1   9       33.62       35.92      4.09 o
   3   1   9       42.01       46.01      4.81 o
   4   1   9       58.88       67.98      7.31 o
   5   1   9        7.11        5.19      4.38 o
   6   1   9        1.21        2.46      8.55 o
  -7   2   9        7.91        2.88      7.69 o
  -6   2   9       49.81       59.25     16.52 o
  -5   2   9       37.27       40.70      5.65 o
  -4   2   9       27.03       26.91      4.51 o
  -3   2   9        1.85        1.68      2.04 o
  -2   2   9       47.59       51.08      5.43 o
  -1   2   9      272.92      265.58     11.97 o
   0   2   9       18.22       15.72      3.22 o
   1   2   9      240.58      264.95     11.23 o
   2   2   9       71.98       77.86      8.18 o
   3   2   9      167.18      175.84     11.61 o
   4   2   9       40.20       33.82      7.42 o
   5   2   9       33.81       56.64     11.43 o
   6   2   9        1.51        0.41     20.19 o
  -6   3   9        5.52       -1.51     13.55 o
  -5   3   9        1.09        2.03      6.28 o
  -4   3   9        0.35        7.18      4.22 o
  -3   3   9      127.32      130.53     11.81 o
  -2   3   9      269.99      283.52     16.92 o
  -1   3   9        6.61        4.85      3.18 o
   0   3   9       51.71       43.70      6.75 o
   1   3   9       14.83        9.64      3.79 o
   2   3   9      112.40      107.33     16.29 o
   3   3   9       10.05       12.11      5.93 o
   4   3   9       18.02       23.09      6.88 o
   5   3   9        3.52       22.51     16.63 o
  -5   4   9       17.69        9.33     10.87 o
  -4   4   9        0.40        9.94      7.14 o
  -3   4   9        1.78        5.55      8.37 o
  -2   4   9        3.46       18.93      5.76 o
  -1   4   9        4.99       11.46      5.38 o
   0   4   9       18.44       21.61      8.23 o
   1   4   9       11.93       10.37      5.85 o
   2   4   9       16.94       24.49      8.88 o
   3   4   9       76.57       76.00     13.54 o
   4   4   9        3.29       -4.61     13.28 o
  -3   5   9        1.68       -2.05      7.21 o
  -2   5   9        0.06       10.40      7.40 o
  -1   5   9       25.43       13.08      7.81 o
   0   5   9        1.74        4.67      6.23 o
   1   5   9       10.27       15.77      6.77 o
   2   5   9        1.28        3.50     14.28 o
  -2  -5  10        0.31       -2.45      6.01 o
  -1  -5  10        1.54        5.35     11.74 o
   0  -5  10        2.35       -5.39      5.39 o
   1  -5  10        2.16        3.09      7.86 o
  -5  -4  10       16.08       21.26     12.30 o
  -4  -4  10        1.40       -0.47      9.74 o
  -3  -4  10       10.62       16.95      5.95 o
  -2  -4  10        0.30       -3.09     12.10 o
  -1  -4  10        3.52        0.20      3.61 o
   0  -4  10        7.49       22.13      8.82 o
   1  -4  10       17.80       20.26      6.62 o
   2  -4  10       25.75       16.39     10.95 o
   3  -4  10        9.85       -3.30     10.90 o
  -6  -3  10        4.66       28.94     11.49 o
  -5  -3  10        4.60        8.32      6.82 o
  -4  -3  10        5.20       -3.01      6.27 o
  -3  -3  10       99.02       91.82      8.56 o
  -2  -3  10      535.71      564.75     24.14 o
  -1  -3  10       73.32       74.72      7.14 o
   0  -3  10       28.41       23.93      4.42 o
   1  -3  10      166.94      165.07     10.75 o
   2  -3  10       62.34       63.31      7.60 o
   3  -3  10       27.80       29.04      6.03 o
   4  -3  10       19.14       33.55     13.74 o
   5  -3  10        0.53        3.24      9.86 o
  -6  -2  10        3.89       -4.27      4.43 o
  -5  -2  10        4.02       -0.32      6.92 o
  -4  -2  10       12.72       10.32      3.12 o
  -3  -2  10        1.98        0.86      1.82 o
  -2  -2  10      198.55      191.32     10.03 o
  -1  -2  10       22.65       25.78      4.96 o
   0  -2  10        5.60        7.61      3.26 o
   1  -2  10        6.74        6.51      3.03 o
   2  -2  10       51.69       55.01      7.32 o
   3  -2  10       52.19       66.50     10.76 o
   4  -2  10        9.06        6.77      4.56 o
   5  -2  10        0.68       -3.46      5.58 o
  -7  -1  10       11.82       19.02      6.80 o
  -6  -1  10       16.65       11.59      4.64 o
  -5  -1  10       29.54       35.84      5.80 o
  -4  -1  10       16.07       21.25      4.27 o
  -3  -1  10        3.52        5.64      3.08 o
  -2  -1  10       45.04       44.79      6.42 o
  -1  -1  10        5.09        1.16      3.22 o
   0  -1  10       99.86      100.28      7.32 o
   1  -1  10       81.37       82.77      6.81 o
   2  -1  10       86.57       79.53      6.81 o
   3  -1  10       27.18       19.32      4.37 o
   4  -1  10      122.07      121.58      8.61 o
   5  -1  10       15.06       15.48     12.04 o
   6  -1  10        1.01        1.54     12.59 o
  -7   0  10        3.04        3.68      4.91 o
  -6   0  10        3.98        2.27      4.40 o
  -5   0  10        0.26       11.81      8.72 o
  -4   0  10       20.87       20.64      5.10 o
  -3   0  10        0.98        3.25      2.08 o
  -2   0  10        4.99        3.31      2.36 o
  -1   0  10       19.14       13.76      3.51 o
   0   0  10      655.97      642.15     20.21 o
   1   0  10        0.23        1.03      1.84 o
   2   0  10      333.14      335.15     13.16 o
   3   0  10        3.95        6.88      2.26 o
   4   0  10       60.44       43.19      5.35 o
   5   0  10       44.59       46.77     12.36 o
   6   0  10        1.15        5.46      6.21 o
  -7   1  10       11.83       17.85      6.01 o
  -6   1  10       16.61       18.59     11.03 o
  -5   1  10       29.55       25.57     11.29 o
  -4   1  10       16.01       17.98      3.56 o
  -3   1  10        3.52        1.46      2.15 o
  -2   1  10       45.04       50.33      5.30 o
  -1   1  10        5.08        8.06      2.46 o
   0   1  10       99.83      103.74      8.42 o
   1   1  10       81.46       83.57      7.50 o
   2   1  10       86.41       86.32      6.91 o
   3   1  10       27.13       24.61      3.86 o
   4   1  10      122.10      122.14      7.15 o
   5   1  10       15.04        6.99      6.26 o
   6   1  10        1.02        2.58      9.79 o
  -6   2  10        3.89      -11.56     11.56 o
  -5   2  10        4.04       13.37      5.53 o
  -4   2  10       12.77       15.56      3.36 o
  -3   2  10        1.95        6.93      3.87 o
  -2   2  10      198.36      197.70     10.62 o
  -1   2  10       22.62       23.01      3.94 o
   0   2  10        5.62       13.46      4.09 o
   1   2  10        6.72        2.41      2.34 o
   2   2  10       51.63       42.79      6.12 o
   3   2  10       52.15       57.48      7.24 o
   4   2  10        9.11        7.22      3.02 o
   5   2  10        0.68        1.85      6.66 o
  -6   3  10        4.67       26.19     12.82 o
  -5   3  10        4.61        0.10      8.47 o
  -4   3  10        5.22       15.74      6.80 o
  -3   3  10       99.08      125.44     14.16 o
  -2   3  10      535.92      558.94     25.33 o
  -1   3  10       73.28       73.29     10.23 o
   0   3  10       28.35       27.38      5.17 o
   1   3  10      167.03      158.21     16.49 o
   2   3  10       62.38       58.45      9.94 o
   3   3  10       27.84       29.99      8.02 o
   4   3  10       19.14       10.31      5.32 o
   5   3  10        0.53       11.41      8.60 o
  -5   4  10       16.06        3.87     12.45 o
  -4   4  10        1.40        8.24      9.26 o
  -3   4  10       10.64        7.56      5.96 o
  -2   4  10        0.30        9.91      5.13 o
  -1   4  10        3.52       -3.09      5.32 o
   0   4  10        7.47        8.86     18.98 o
   1   4  10       17.79       13.97     12.50 o
   2   4  10       25.80       26.45      9.16 o
   3   4  10        9.86        9.53     13.20 o
  -2   5  10        0.30        8.14      9.92 o
  -1   5  10        1.56       -0.42      7.54 o
   0   5  10        2.36       -3.90      8.71 o
   1   5  10        2.15       -0.41      7.54 o
  -1  -5  11       12.49       -7.13     11.49 o
   0  -5  11       16.19       23.13     11.49 o
  -4  -4  11        3.62       -3.24      9.44 o
  -3  -4  11       12.69        9.65      5.44 o
  -2  -4  11       26.41       34.96      8.70 o
  -1  -4  11       13.68       17.32      6.32 o
   0  -4  11        1.95       -1.06      5.79 o
   1  -4  11        6.99       11.62      8.72 o
   2  -4  11       30.99       49.46     16.08 o
   3  -4  11       39.41       18.35     13.03 o
  -6  -3  11        2.78       -4.58      5.45 o
  -5  -3  11        7.80       11.52      6.30 o
  -4  -3  11        0.52       11.07      5.96 o
  -3  -3  11      132.14      119.44      9.67 o
  -2  -3  11       33.65       30.57      5.85 o
  -1  -3  11       53.04       52.76      6.89 o
   0  -3  11       40.14       52.08      7.78 o
   1  -3  11      117.16      101.34     10.41 o
   2  -3  11       27.81       21.03      6.46 o
   3  -3  11        3.66       -7.49      9.51 o
   4  -3  11        6.89        5.42      8.31 o
  -6  -2  11       11.21        8.10      7.23 o
  -5  -2  11       17.64       21.44      5.49 o
  -4  -2  11      101.78      105.25     10.57 o
  -3  -2  11       85.10       69.80      5.26 o
  -2  -2  11      199.82      193.28     11.58 o
  -1  -2  11        9.38        7.50      3.81 o
   0  -2  11       92.47       90.91      9.02 o
   1  -2  11        2.03        1.69      3.56 o
   2  -2  11        8.41        1.32      3.78 o
   3  -2  11        0.70        0.33      3.14 o
   4  -2  11       67.55       69.08     10.76 o
   5  -2  11        7.01       11.87      6.11 o
  -7  -1  11       21.03       15.16     15.31 o
  -6  -1  11       10.30       12.93      6.45 o
  -5  -1  11       58.80       58.65     10.58 o
  -4  -1  11       36.81       37.69      7.92 o
  -3  -1  11       23.90       17.89      3.74 o
  -2  -1  11       80.67       74.25      8.12 o
  -1  -1  11       46.04       38.00     13.12 o
   0  -1  11       94.48       95.17      7.46 o
   1  -1  11       40.35       50.63      5.64 o
   2  -1  11       59.69       70.25      6.86 o
   3  -1  11       14.82       10.37      4.63 o
   4  -1  11       39.79       46.23      5.69 o
   5  -1  11       15.88       18.25     12.21 o
   6  -1  11        3.23       -7.73      7.73 o
  -7   0  11        5.75        7.99     12.85 o
  -6   0  11        3.98       -9.01      9.01 o
  -5   0  11        6.27        9.78      6.55 o
  -4   0  11       10.61        5.92      6.14 o
  -3   0  11      111.04      118.93      7.14 o
  -2   0  11       69.24       63.36      6.60 o
  -1   0  11       34.18       36.66      5.29 o
   0   0  11       76.86       87.10      8.10 o
   1   0  11      130.85      134.09      8.60 o
   2   0  11       27.47       30.43      4.56 o
   3   0  11        1.25        4.61      2.20 o
   4   0  11        5.59        6.08      2.90 o
   5   0  11       12.66        5.36      9.39 o
   6   0  11        9.41       10.14      6.31 o
  -7   1  11       21.03       14.79      9.97 o
  -6   1  11       10.30        6.03      7.56 o
  -5   1  11       58.67       47.71     14.63 o
  -4   1  11       36.73       36.44      5.74 o
  -3   1  11       23.94       30.05      4.51 o
  -2   1  11       80.57       87.36      7.16 o
  -1   1  11       46.15       50.01      5.37 o
   0   1  11       94.34       93.66      8.61 o
   1   1  11       40.29       44.44      5.97 o
   2   1  11       59.58       77.70      9.23 o
   3   1  11       14.81       12.96      3.22 o
   4   1  11       39.89       40.55      4.62 o
   5   1  11       15.89       10.53      5.33 o
   6   1  11        3.22        7.46      7.32 o
  -6   2  11       11.22       29.01     13.12 o
  -5   2  11       17.65       19.52      6.63 o
  -4   2  11      101.75       93.84      8.52 o
  -3   2  11       85.10       81.86      6.91 o
  -2   2  11      199.80      200.76     12.52 o
  -1   2  11        9.40       10.90      3.95 o
   0   2  11       92.43      101.02      9.61 o
   1   2  11        2.00       -1.88      3.21 o
   2   2  11        8.41        6.35      3.38 o
   3   2  11        0.71       -0.41      2.93 o
   4   2  11       67.54       79.84      9.19 o
   5   2  11        7.01       23.22     13.66 o
  -6   3  11        2.77        9.62      9.78 o
  -5   3  11        7.82       12.92      7.88 o
  -4   3  11        0.52       -2.29      6.51 o
  -3   3  11      131.98      131.67     17.74 o
  -2   3  11       33.67       34.66      7.44 o
  -1   3  11       53.03       54.66      9.65 o
   0   3  11       40.14       36.05      7.87 o
   1   3  11      117.20      115.61     25.32 o
   2   3  11       27.75       26.93      7.53 o
   3   3  11        3.65        6.66      4.39 o
   4   3  11        6.88       -7.00     10.24 o
  -4   4  11        3.62        8.54      5.83 o
  -3   4  11       12.70       17.21      8.17 o
  -2   4  11       26.38       39.32      7.92 o
  -1   4  11       13.74       16.33      6.80 o
   0   4  11        1.95       -5.56      6.83 o
   1   4  11        7.01       11.11      6.86 o
   2   4  11       31.02       28.13      9.31 o
   3   4  11       39.35       56.59     12.51 o
  -1   5  11       12.48       15.27      7.80 o
   0   5  11       16.19        3.57     13.45 o
  -4  -4  12        6.70        8.95     11.05 o
  -3  -4  12       32.95       24.14      6.84 o
  -2  -4  12        4.04        5.09      6.10 o
  -1  -4  12       14.01       19.17      7.53 o
   0  -4  12        2.86       16.63      9.62 o
   1  -4  12       34.16       51.10     15.30 o
   2  -4  12       26.64       18.95     12.79 o
   3  -4  12       15.41       18.70      8.87 o
  -5  -3  12        0.06        2.23      8.73 o
  -4  -3  12        3.40        6.83      5.32 o
  -3  -3  12      141.17      122.91      9.69 o
  -2  -3  12       16.72       15.97      5.51 o
  -1  -3  12        6.17        6.95      3.38 o
   0  -3  12       12.23       16.36      5.70 o
   1  -3  12       90.58       93.25     10.09 o
   2  -3  12        8.53       11.28      5.23 o
   3  -3  12        1.49       15.88      9.38 o
   4  -3  12       18.29       21.68     11.06 o
  -6  -2  12        0.71        0.98     12.29 o
  -5  -2  12       10.34        6.28      4.73 o
  -4  -2  12       81.41       95.62     10.64 o
  -3  -2  12       43.48       32.79      4.39 o
  -2  -2  12       59.19       49.00      8.67 o
  -1  -2  12       79.29       78.84     15.94 o
   0  -2  12       44.06       37.00      7.99 o
   1  -2  12       62.92       68.72     10.06 o
   2  -2  12       19.37       14.21      5.41 o
   3  -2  12       28.51       25.08      7.05 o
   4  -2  12       11.46       19.66      7.53 o
   5  -2  12        0.00       -6.63      6.63 o
  -7  -1  12        5.29       -5.13      6.24 o
  -6  -1  12        8.81       14.88      6.99 o
  -5  -1  12       47.89       57.73     11.27 o
  -4  -1  12       25.38       17.89      6.07 o
  -3  -1  12       29.29       23.15      4.16 o
  -2  -1  12       45.74       39.78     10.93 o
  -1  -1  12      101.35      100.87     11.70 o
   0  -1  12       67.46       71.21      6.87 o
   1  -1  12       14.31        7.72      3.25 o
   2  -1  12       18.97       19.69      5.03 o
   3  -1  12      201.64      182.80     14.88 o
   4  -1  12       22.36       15.61      4.14 o
   5  -1  12        3.91        7.60      9.64 o
  -7   0  12       12.97        7.79      7.98 o
  -6   0  12       12.26       10.21      7.62 o
  -5   0  12        7.17       17.26     10.49 o
  -4   0  12        0.37       -5.16      8.60 o
  -3   0  12       35.14       36.33      5.79 o
  -2   0  12       29.46       28.92      4.24 o
  -1   0  12      148.27      144.23     11.00 o
   0   0  12        1.02        1.96      3.40 o
   1   0  12       76.96       73.62      6.68 o
   2   0  12        4.11        8.06      4.21 o
   3   0  12       10.15       14.43      3.77 o
   4   0  12       77.92       69.59     10.74 o
   5   0  12       25.35       19.79      6.95 o
  -7   1  12        5.30        0.80      7.76 o
  -6   1  12        8.80       -1.02      8.05 o
  -5   1  12       47.92       45.57     13.88 o
  -4   1  12       25.31       23.29      5.67 o
  -3   1  12       29.32       34.69      5.36 o
  -2   1  12       45.64       49.97      6.54 o
  -1   1  12      101.34      120.18      8.69 o
   0   1  12       67.47       71.35      8.11 o
   1   1  12       14.33       10.78      4.14 o
   2   1  12       18.99       18.98      5.94 o
   3   1  12      201.60      207.36     11.38 o
   4   1  12       22.32       17.32      4.81 o
   5   1  12        3.91        5.57      8.37 o
  -6   2  12        0.72       11.17     11.43 o
  -5   2  12       10.36       43.43     17.01 o
  -4   2  12       81.44       68.40      7.73 o
  -3   2  12       43.39       45.17      6.45 o
  -2   2  12       59.21       58.78      7.25 o
  -1   2  12       79.33       81.98      8.48 o
   0   2  12       44.06       51.25      8.65 o
   1   2  12       62.88       59.37     13.08 o
   2   2  12       19.37       18.47      6.08 o
   3   2  12       28.52       27.97      6.76 o
   4   2  12       11.44       14.58      9.77 o
   5   2  12        0.00       -7.64      7.64 o
  -5   3  12        0.06        1.60      7.81 o
  -4   3  12        3.42        4.10      5.32 o
  -3   3  12      141.15      128.90     16.45 o
  -2   3  12       16.75       14.37      5.12 o
  -1   3  12        6.19        9.73      6.98 o
   0   3  12       12.25       12.36      5.34 o
   1   3  12       90.56       93.08     14.58 o
   2   3  12        8.51        3.53      6.45 o
   3   3  12        1.49        0.17      5.40 o
   4   3  12       18.31       47.62     16.90 o
  -4   4  12        6.70       19.24      7.20 o
  -3   4  12       33.00       28.04      6.29 o
  -2   4  12        4.03       11.29      5.40 o
  -1   4  12       14.03       16.44      7.64 o
   0   4  12        2.86        4.38      6.19 o
   1   4  12       34.14       18.25     17.57 o
   2   4  12       26.66       38.52     17.40 o
   3   4  12       15.38       32.76      9.24 o
  -4  -4  13       16.99       16.58     10.04 o
  -3  -4  13       46.82       54.30     13.25 o
  -2  -4  13        7.68       11.97      6.21 o
  -1  -4  13        8.36       16.27      8.04 o
   0  -4  13        6.14        6.26      5.75 o
   1  -4  13        7.04       -6.58     11.25 o
   2  -4  13       38.61       61.70     16.31 o
  -5  -3  13        7.06        1.87      8.61 o
  -4  -3  13        5.42       -0.33      4.63 o
  -3  -3  13       36.23       38.42      6.69 o
  -2  -3  13       72.89       54.30      9.19 o
  -1  -3  13       20.18       23.46      5.08 o
   0  -3  13        9.37       13.50      6.18 o
   1  -3  13       18.56        8.87      5.77 o
   2  -3  13       19.03       17.43      7.55 o
   3  -3  13        8.15       13.07     11.17 o
   4  -3  13        0.85       20.57     13.44 o
  -6  -2  13        2.46       -1.06      8.91 o
  -5  -2  13       28.98       27.88     12.90 o
  -4  -2  13       67.62       80.17     16.57 o
  -3  -2  13      110.77      100.43      7.72 o
  -2  -2  13      101.21      115.70      9.69 o
  -1  -2  13       55.22       41.62      9.96 o
   0  -2  13       44.72       41.36      8.91 o
   1  -2  13       20.35       22.27      6.44 o
   2  -2  13       15.23       16.61      6.14 o
   3  -2  13       11.42       14.93      5.18 o
   4  -2  13        4.91       14.90      7.37 o
   5  -2  13        2.33       -7.80      7.80 o
  -6  -1  13       20.51       27.95      8.69 o
  -5  -1  13        4.03        2.18      4.47 o
  -4  -1  13       14.42       18.53      7.94 o
  -3  -1  13       61.65       59.48      6.89 o
  -2  -1  13        7.77        0.54      4.21 o
  -1  -1  13      118.85       98.05     16.58 o
   0  -1  13       12.88       12.41      4.08 o
   1  -1  13       30.88       37.54      6.07 o
   2  -1  13      132.03      148.33     14.73 o
   3  -1  13       52.89       46.29      8.24 o
   4  -1  13        3.34        3.41      6.56 o
   5  -1  13       34.09       37.40      9.10 o
  -6   0  13        0.14       -7.84      9.51 o
  -5   0  13        0.04       -3.49      8.87 o
  -4   0  13        0.96       -1.48      5.66 o
  -3   0  13        0.85        8.36      3.88 o
  -2   0  13      160.46      181.72     12.64 o
  -1   0  13       79.96       72.89      8.28 o
   0   0  13       16.12       16.68      4.12 o
   1   0  13        1.52        1.63      3.44 o
   2   0  13      114.69      106.34      9.77 o
   3   0  13       97.57       97.53     10.19 o
   4   0  13       20.01       23.12     11.82 o
   5   0  13        0.16       13.45      7.00 o
  -6   1  13       20.53       21.48     10.87 o
  -5   1  13        4.05       14.50      9.40 o
  -4   1  13       14.42       17.67      4.25 o
  -3   1  13       61.73       64.32      7.34 o
  -2   1  13        7.79        7.95      5.44 o
  -1   1  13      118.81      129.80     10.54 o
   0   1  13       12.84       13.43      3.46 o
   1   1  13       30.81       24.80      6.54 o
   2   1  13      132.14      132.72     12.76 o
   3   1  13       52.90       53.68      6.34 o
   4   1  13        3.34        5.79      7.00 o
   5   1  13       34.06       42.85     11.23 o
  -6   2  13        2.45        2.38      7.72 o
  -5   2  13       28.93       36.95     15.54 o
  -4   2  13       67.59       69.99      8.34 o
  -3   2  13      110.68      112.89     10.19 o
  -2   2  13      101.20      103.45      9.80 o
  -1   2  13       55.22       54.22      8.99 o
   0   2  13       44.68       25.95     10.68 o
   1   2  13       20.37       11.00      6.44 o
   2   2  13       15.26       10.63      5.51 o
   3   2  13       11.38       24.43      7.22 o
   4   2  13        4.90       12.47     10.61 o
   5   2  13        2.32       -9.39     11.74 o
  -5   3  13        7.06        8.77      5.71 o
  -4   3  13        5.43        3.92      7.74 o
  -3   3  13       36.15       39.65      9.42 o
  -2   3  13       72.97       65.60     10.48 o
  -1   3  13       20.21       11.44     10.02 o
   0   3  13        9.40       10.99      6.24 o
   1   3  13       18.54       11.97      9.01 o
   2   3  13       19.08       11.21      5.72 o
   3   3  13        8.14       -1.17      5.01 o
   4   3  13        0.85       -0.24      7.77 o
  -4   4  13       16.99       35.58     12.67 o
  -3   4  13       46.82       43.03      8.23 o
  -2   4  13        7.72        1.89      6.11 o
  -1   4  13        8.39       18.35      8.35 o
   0   4  13        6.14        2.33      6.35 o
   1   4  13        7.06       12.85      6.69 o
   2   4  13       38.59       29.37      9.60 o
  -3  -4  14       43.56       61.57     20.92 o
  -2  -4  14        5.66       -2.19      5.06 o
  -1  -4  14        0.84       -6.49      6.49 o
   0  -4  14        6.26       -0.88      7.09 o
   1  -4  14        9.41       -2.88     11.82 o
   2  -4  14       15.86        6.95      9.36 o
  -5  -3  14        3.38        6.36     12.60 o
  -4  -3  14       36.41       34.29     13.34 o
  -3  -3  14       26.13       25.15      5.41 o
  -2  -3  14       10.40        5.35      5.87 o
  -1  -3  14        0.15        1.29      4.97 o
   0  -3  14        0.55        4.14      4.51 o
   1  -3  14        9.65       14.94      5.52 o
   2  -3  14        2.50       -1.44      6.65 o
   3  -3  14       30.53       34.05     13.22 o
  -6  -2  14        2.28        8.15      6.12 o
  -5  -2  14       30.38       35.00      9.90 o
  -4  -2  14        4.20        6.10      5.09 o
  -3  -2  14        3.19        5.61      2.76 o
  -2  -2  14       12.77       11.33      5.93 o
  -1  -2  14       11.11        6.84      5.75 o
   0  -2  14      147.39      170.20     16.91 o
   1  -2  14       51.76       37.62      9.38 o
   2  -2  14       17.20       18.54     17.35 o
   3  -2  14       10.02        8.55      5.23 o
   4  -2  14        2.03        0.20      5.02 o
  -6  -1  14       17.49       13.83      6.01 o
  -5  -1  14       28.58       24.32      8.24 o
  -4  -1  14        7.12        3.58      4.45 o
  -3  -1  14        4.79       10.30      3.52 o
  -2  -1  14       33.18       27.27     10.10 o
  -1  -1  14       55.79       53.80     13.48 o
   0  -1  14        0.87        2.47      4.64 o
   1  -1  14       45.80       57.98      7.91 o
   2  -1  14       91.84       85.30     11.45 o
   3  -1  14        4.14        2.59      3.78 o
   4  -1  14       11.05       10.21      4.01 o
   5  -1  14        4.32       11.02      7.92 o
  -6   0  14       34.38       63.76     17.79 o
  -5   0  14        0.11       -0.35      8.87 o
  -4   0  14       18.32       16.86     13.42 o
  -3   0  14       45.69       61.29      8.31 o
  -2   0  14        6.22       -1.32      4.44 o
  -1   0  14       15.62       12.42      6.76 o
   0   0  14       38.93       39.01     11.37 o
   1   0  14        4.17       -0.77      3.79 o
   2   0  14        5.13        2.96      3.39 o
   3   0  14       76.13       70.29      8.17 o
   4   0  14       52.23       85.82     13.62 o
   5   0  14       20.87       20.40      8.96 o
  -6   1  14       17.49       20.86     14.32 o
  -5   1  14       28.61       27.04     15.21 o
  -4   1  14        7.08        7.80      4.62 o
  -3   1  14        4.79        8.27      4.57 o
  -2   1  14       33.23       43.60      6.41 o
  -1   1  14       55.88       76.48     11.08 o
   0   1  14        0.89        4.13      6.86 o
   1   1  14       45.78       33.46     10.96 o
   2   1  14       91.75      103.09     16.96 o
   3   1  14        4.14       -0.52      2.73 o
   4   1  14       11.07       15.80      7.06 o
   5   1  14        4.33        2.35      6.89 o
  -6   2  14        2.28       18.48     12.91 o
  -5   2  14       30.38       24.05     11.05 o
  -4   2  14        4.20       -4.12      4.44 o
  -3   2  14        3.19       10.33      4.05 o
  -2   2  14       12.77       18.67      9.98 o
  -1   2  14       11.05        2.60      5.58 o
   0   2  14      147.33      118.81     21.15 o
   1   2  14       51.70       41.77     11.90 o
   2   2  14       17.20       11.44      5.10 o
   3   2  14       10.03        4.81      4.68 o
   4   2  14        2.04        4.04      7.31 o
  -5   3  14        3.37        5.21      5.51 o
  -4   3  14       36.45       30.49      9.17 o
  -3   3  14       26.09       25.42      8.30 o
  -2   3  14       10.35        8.65      8.39 o
  -1   3  14        0.15        0.85      7.20 o
   0   3  14        0.54        4.00      5.55 o
   1   3  14        9.63        3.39      5.69 o
   2   3  14        2.51        9.24      7.39 o
   3   3  14       30.53       44.22     10.55 o
  -3   4  14       43.61       47.13      9.14 o
  -2   4  14        5.66        7.23      6.83 o
  -1   4  14        0.84        8.98      6.50 o
   0   4  14        6.26        7.04      7.16 o
   1   4  14        9.39       18.75      8.11 o
   2   4  14       15.84       18.63      8.43 o
  -2  -4  15        9.50       13.18      6.68 o
  -1  -4  15        8.11        2.43     10.77 o
   0  -4  15       20.05       15.33     11.25 o
   1  -4  15        6.14        9.14      6.95 o
  -4  -3  15       18.11       13.30      8.34 o
  -3  -3  15        8.24        1.38      3.69 o
  -2  -3  15        4.69       11.49     12.45 o
  -1  -3  15       37.36       25.95     11.50 o
   0  -3  15       31.96       27.15      7.74 o
   1  -3  15        1.06       -6.86      6.86 o
   2  -3  15        1.57        5.78      5.71 o
   3  -3  15        9.88        5.06     10.22 o
  -5  -2  15        9.45       19.56      8.77 o
  -4  -2  15        1.99       -1.34      7.40 o
  -3  -2  15       46.51       44.81      5.82 o
  -2  -2  15      123.43      111.07     14.76 o
  -1  -2  15       28.00       30.53      8.42 o
   0  -2  15       17.96       16.82     11.26 o
   1  -2  15        1.34       -0.44      4.63 o
   2  -2  15       13.41       20.98      7.28 o
   3  -2  15       10.03       11.94      9.69 o
   4  -2  15        5.88       -0.98      7.76 o
  -6  -1  15        1.67        1.65      4.57 o
  -5  -1  15        2.54        0.92      7.66 o
  -4  -1  15       53.63       42.01     10.34 o
  -3  -1  15       28.25       42.24      7.25 o
  -2  -1  15       62.68       36.32     11.54 o
  -1  -1  15      100.17      104.55     18.63 o
   0  -1  15       71.90       91.73     16.83 o
   1  -1  15       38.03       38.96      7.94 o
   2  -1  15        1.68        0.18      4.38 o
   3  -1  15        2.20       -3.05      6.56 o
   4  -1  15       17.85        9.46      6.47 o
  -6   0  15        3.01       -0.90     11.66 o
  -5   0  15        1.74       -3.09     10.04 o
  -4   0  15        1.52       -0.53      1.51 o
  -3   0  15        7.80        3.04      3.00 o
  -2   0  15       19.18       13.63      4.41 o
  -1   0  15       85.08       94.05     18.84 o
   0   0  15        5.54        2.18      5.48 o
   1   0  15      178.19      218.40     26.01 o
   2   0  15      106.72       95.67     10.12 o
   3   0  15       12.49       10.98      4.42 o
   4   0  15        0.27       13.31      7.59 o
  -6   1  15        1.67       -5.18     13.13 o
  -5   1  15        2.54       -1.59     11.04 o
  -4   1  15       53.56       44.42     11.01 o
  -3   1  15       28.34       25.81      6.06 o
  -2   1  15       62.64       62.63     10.38 o
  -1   1  15      100.12      115.89     13.89 o
   0   1  15       71.83       77.05     16.55 o
   1   1  15       37.98       36.76     11.45 o
   2   1  15        1.68       -0.28      6.01 o
   3   1  15        2.22        3.82      4.94 o
   4   1  15       17.83       16.26      7.30 o
  -5   2  15        9.45        8.36      6.98 o
  -4   2  15        2.00       -3.97      9.60 o
  -3   2  15       46.58       49.50      9.29 o
  -2   2  15      123.55      122.49     22.64 o
  -1   2  15       28.00       38.40     12.45 o
   0   2  15       17.96       29.72     13.32 o
   1   2  15        1.33       -7.85      9.44 o
   2   2  15       13.37       14.48      7.19 o
   3   2  15       10.06        2.38     13.17 o
   4   2  15        5.89       -5.22      6.91 o
  -4   3  15       18.09       18.97      7.99 o
  -3   3  15        8.21       -6.90     13.41 o
  -2   3  15        4.71       11.00      8.53 o
  -1   3  15       37.39       18.70      8.51 o
   0   3  15       31.97       29.99     12.77 o
   1   3  15        1.05        3.62      6.60 o
   2   3  15        1.56       14.58      5.85 o
   3   3  15        9.86        3.58      7.50 o
  -2   4  15        9.49       -5.41      7.88 o
  -1   4  15        8.12       25.45      9.96 o
   0   4  15       20.04       24.69      9.12 o
   1   4  15        6.16        9.51     13.11 o
  -1  -4  16        4.28       -6.90     14.29 o
  -4  -3  16        1.09       -3.19      8.71 o
  -3  -3  16        2.47       -1.06      7.88 o
  -2  -3  16        7.44       19.31     11.40 o
  -1  -3  16        5.67        4.50      9.16 o
   0  -3  16        2.02        2.10     12.95 o
   1  -3  16        0.29        3.41      7.90 o
   2  -3  16        0.98       10.64      6.28 o
  -5  -2  16        4.00        7.16     21.00 o
  -4  -2  16        6.41        7.28     11.51 o
  -3  -2  16        8.28        8.10      6.07 o
  -2  -2  16       11.88        9.31      6.23 o
  -1  -2  16        1.35        5.47      5.78 o
   0  -2  16       24.33       27.18      7.88 o
   1  -2  16       28.14       30.17      8.28 o
   2  -2  16       29.70       45.40     19.55 o
   3  -2  16        2.94        0.46      5.85 o
  -6  -1  16        4.82        5.43     11.79 o
  -5  -1  16       11.48       28.20      9.98 o
  -4  -1  16       37.06       35.87      9.83 o
  -3  -1  16      108.41      118.02     16.12 o
  -2  -1  16       21.21       31.80     12.78 o
  -1  -1  16       41.52       35.12     12.70 o
   0  -1  16        0.81        8.16      6.32 o
   1  -1  16       28.38       22.72      7.54 o
   2  -1  16       26.10       38.78      9.43 o
   3  -1  16        3.65        2.23      4.56 o
   4  -1  16        0.54       -8.34      8.34 o
  -6   0  16        6.26        6.35     10.24 o
  -5   0  16        5.21        3.44      8.85 o
  -4   0  16       12.52       11.12      5.47 o
  -3   0  16       59.53       76.63     10.51 o
  -2   0  16        0.17       -0.28      4.43 o
  -1   0  16        3.63       10.94      9.34 o
   0   0  16       23.26       34.61     11.76 o
   1   0  16      103.14      117.57     19.72 o
   2   0  16      124.35      139.81     15.48 o
   3   0  16       15.05       11.87      9.56 o
   4   0  16       28.26       47.24     13.42 o
  -6   1  16        4.83        7.29      8.36 o
  -5   1  16       11.48       14.08     12.10 o
  -4   1  16       37.00       53.87     19.40 o
  -3   1  16      108.50      123.21     14.97 o
  -2   1  16       21.17       33.34      8.32 o
  -1   1  16       41.44       57.66     15.25 o
   0   1  16        0.81       -5.68      5.68 o
   1   1  16       28.38       20.78      8.38 o
   2   1  16       26.13       40.66     11.98 o
   3   1  16        3.66        6.34      9.99 o
   4   1  16        0.54       -2.91      7.10 o
  -5   2  16        3.97       11.29     11.33 o
  -4   2  16        6.42        8.14      5.30 o
  -3   2  16        8.30       27.25     15.33 o
  -2   2  16       11.88       15.61      8.88 o
  -1   2  16        1.34       -0.30      7.05 o
   0   2  16       24.32       13.74      9.17 o
   1   2  16       28.21       57.56     16.69 o
   2   2  16       29.67       40.05     17.24 o
   3   2  16        2.94        1.00      5.70 o
  -4   3  16        1.09       -7.18      7.18 o
  -3   3  16        2.48       23.64     13.44 o
  -2   3  16        7.48       -4.95     12.09 o
  -1   3  16        5.66       14.47     10.13 o
   0   3  16        2.03       11.06      8.52 o
   1   3  16        0.29        6.38      7.70 o
   2   3  16        0.97        4.93      6.17 o
  -1   4  16        4.27        2.11     10.67 o
  -3  -3  17        1.28        4.23      7.26 o
  -2  -3  17        3.57       -1.56      8.45 o
  -1  -3  17       16.29       22.27      9.14 o
   0  -3  17       16.97       10.37      5.58 o
   1  -3  17       17.81       25.02      8.24 o
   2  -3  17        7.75        9.20      6.10 o
  -5  -2  17       12.36        7.02      8.39 o
  -4  -2  17        0.24       11.92      8.83 o
  -3  -2  17        1.72       -4.52      4.52 o
  -2  -2  17       18.39       17.42      6.37 o
  -1  -2  17       18.88       18.88      7.08 o
   0  -2  17        9.27       -2.17      6.58 o
   1  -2  17       14.63       23.94      7.53 o
   2  -2  17        6.29        3.45      6.48 o
   3  -2  17       27.40       33.77      9.87 o
  -5  -1  17        8.04        0.55      6.22 o
  -4  -1  17       41.04       30.04      8.71 o
  -3  -1  17        9.53        5.72      6.53 o
  -2  -1  17        5.80       10.93      6.87 o
  -1  -1  17       76.28       84.94     18.35 o
   0  -1  17        7.79        6.22      7.17 o
   1  -1  17       18.01       17.48      7.93 o
   2  -1  17       20.75       22.09     15.09 o
   3  -1  17        0.20        7.46      5.97 o
  -5   0  17       10.07       21.14     14.12 o
  -4   0  17        3.20       -3.01      9.92 o
  -3   0  17        6.38        7.98     10.13 o
  -2   0  17        0.03       -0.89      4.50 o
  -1   0  17       17.61        9.31      7.72 o
   0   0  17       44.45       44.30     13.65 o
   1   0  17        1.93        9.99      8.92 o
   2   0  17       23.29       23.39      8.19 o
   3   0  17        5.87        0.04      4.95 o
   4   0  17        0.45        8.16      7.84 o
  -5   1  17        8.05       38.71     18.84 o
  -4   1  17       41.05       61.44     21.23 o
  -3   1  17        9.50        3.04      5.55 o
  -2   1  17        5.80       -4.84     11.04 o
  -1   1  17       76.35       69.75     17.34 o
   0   1  17        7.78        9.93      8.82 o
   1   1  17       18.07       20.52      8.91 o
   2   1  17       20.74       15.21      9.67 o
   3   1  17        0.20       -5.26      5.26 o
  -5   2  17       12.35        6.35     11.66 o
  -4   2  17        0.24        6.61      6.21 o
  -3   2  17        1.73       16.29     12.41 o
  -2   2  17       18.37       15.21      9.51 o
  -1   2  17       18.91       11.27      9.68 o
   0   2  17        9.26       -3.94     10.31 o
   1   2  17       14.62       -8.05     10.45 o
   2   2  17        6.28        5.74     13.37 o
   3   2  17       27.41       45.08     13.90 o
  -3   3  17        1.28       -2.36      9.34 o
  -2   3  17        3.57       -6.89      7.61 o
  -1   3  17       16.28       16.10     10.73 o
   0   3  17       16.98       17.93      9.89 o
   1   3  17       17.79       17.87      7.43 o
   2   3  17        7.74       12.04      6.89 o
  -2  -3  18        0.54       -0.07      9.86 o
  -1  -3  18        4.68        9.50     14.98 o
   0  -3  18        1.62        2.45      9.69 o
   1  -3  18        1.85        1.12      6.09 o
  -4  -2  18       12.06       13.43     12.98 o
  -3  -2  18        2.00        3.00      8.15 o
  -2  -2  18       18.12        8.30      5.76 o
  -1  -2  18        3.44       -0.09      4.59 o
   0  -2  18        1.31       -0.86      6.72 o
   1  -2  18        1.70        0.21      5.89 o
   2  -2  18        3.86        0.48      4.86 o
  -5  -1  18        3.25       10.89     15.29 o
  -4  -1  18       33.34       29.29      9.45 o
  -3  -1  18        3.94        0.44      7.84 o
  -2  -1  18       32.53       32.20     13.53 o
  -1  -1  18       69.97       46.62     14.95 o
   0  -1  18       21.24       18.95      9.80 o
   1  -1  18       24.31       30.98     13.06 o
   2  -1  18       35.05       38.73     10.38 o
   3  -1  18        4.58       12.53      7.03 o
  -5   0  18       22.63       31.64     19.22 o
  -4   0  18       67.13      105.51     26.74 o
  -3   0  18        4.86       10.77     12.14 o
  -2   0  18       85.02      111.92     14.41 o
  -1   0  18       25.69       23.49     10.15 o
   0   0  18      180.46      177.49     27.59 o
   1   0  18       31.80       48.15     16.29 o
   2   0  18        6.40       16.89      9.51 o
   3   0  18        0.49       -3.89      5.75 o
  -5   1  18        3.27       14.58     13.84 o
  -4   1  18       33.34       59.43     21.41 o
  -3   1  18        3.96        1.18      7.02 o
  -2   1  18       32.53       19.11     11.54 o
  -1   1  18       69.94      105.07     23.60 o
   0   1  18       21.25       15.28      8.23 o
   1   1  18       24.32       28.81     12.25 o
   2   1  18       35.08       41.92     13.42 o
   3   1  18        4.58        0.96      6.39 o
  -4   2  18       12.07       10.67      8.04 o
  -3   2  18        1.97        9.22     13.71 o
  -2   2  18       18.14       19.49     13.73 o
  -1   2  18        3.44        6.61     10.24 o
   0   2  18        1.31        0.90      9.38 o
   1   2  18        1.68       15.20     11.45 o
   2   2  18        3.86       -4.94      5.21 o
  -2   3  18        0.54       14.59     11.96 o
  -1   3  18        4.68        1.23     11.91 o
   0   3  18        1.62       16.66     10.88 o
   1   3  18        1.85       -3.59      6.94 o
  -3  -2  19       15.64       14.73      8.24 o
  -2  -2  19        2.97        2.05      6.04 o
  -1  -2  19        6.01        4.25      7.86 o
   0  -2  19        1.98       -8.10     12.78 o
   1  -2  19       21.75       26.57      9.60 o
  -4  -1  19        0.32        8.92     14.74 o
  -3  -1  19       11.99        7.99     10.42 o
  -2  -1  19        3.47       10.66      7.59 o
  -1  -1  19       21.67       31.91     13.87 o
   0  -1  19       57.35       74.03     18.72 o
   1  -1  19       65.20       82.47     20.06 o
   2  -1  19        2.41        0.97      6.46 o
  -4   0  19       29.67       31.19     16.31 o
  -3   0  19        1.74       12.68      9.85 o
  -2   0  19        1.03       -2.04      8.35 o
  -1   0  19       12.83       -0.73      6.77 o
   0   0  19        0.02       -1.45      7.92 o
   1   0  19       18.46       27.89     10.96 o
   2   0  19        0.85       -1.80      8.70 o
  -4   1  19        0.32       10.21     15.42 o
  -3   1  19       12.02        8.63     10.98 o
  -2   1  19        3.46       16.23     10.06 o
  -1   1  19       21.73       38.59     15.61 o
   0   1  19       57.36       49.05     16.07 o
   1   1  19       65.19      100.55     20.61 o
   2   1  19        2.42        1.86      6.38 o
  -3   2  19       15.67       16.90     15.06 o
  -2   2  19        2.97      -13.22     13.22 o
  -1   2  19        6.02        0.07      9.49 o
   0   2  19        1.98       -9.87      9.87 o
   1   2  19       21.72       18.25     11.06 o
  -2  -2  20       10.31        2.59      5.65 o
  -1  -2  20        0.32        6.78      6.49 o
   0  -2  20       11.30       16.05      8.46 o
  -3  -1  20       11.35       11.62      9.87 o
  -2  -1  20        3.83       -6.11     10.92 o
  -1  -1  20        5.89        2.71      6.05 o
   0  -1  20        6.68        6.21      7.84 o
   1  -1  20        4.73       18.51     11.06 o
  -4   0  20       35.33       59.62     21.80 o
  -3   0  20        1.31       -1.56      7.56 o
  -2   0  20        0.49       18.64      9.22 o
  -1   0  20      158.00      171.30     28.61 o
   0   0  20        4.18        1.66      9.03 o
   1   0  20       14.61       17.37      9.61 o
   2   0  20        0.01       12.00      7.01 o
  -3   1  20       11.37        9.79     11.17 o
  -2   1  20        3.84       -7.72     12.96 o
  -1   1  20        5.89        4.26      7.41 o
   0   1  20        6.70        2.65      8.30 o
   1   1  20        4.74        5.84     10.60 o
  -2   2  20       10.33       13.37      9.82 o
  -1   2  20        0.32       14.78     12.49 o
   0   2  20       11.29       18.70     13.44 o
  -2  -1  21        5.56       -9.37      9.37 o
  -1  -1  21       21.19       35.16     13.28 o
   0  -1  21       50.88       75.97     20.28 o
  -3   0  21        4.82       18.74     15.85 o
  -2   0  21       24.51       50.84     18.90 o
  -1   0  21       32.06       32.57     13.94 o
   0   0  21        2.78       15.69      9.85 o
   1   0  21        0.42       22.77     13.09 o
  -2   1  21        5.57       -5.88     12.75 o
  -1   1  21       21.21       32.05     17.41 o
   0   1  21       50.86       69.16     18.62 o
 
